# Supplementary material for: Albendazole and ivermectin for the control of soil-transmitted helminths in an area with high prevalence of Strongyloides stercoralis and hookworm in northwestern Argentina: A community-based pragmatic study
Source: PLoS Negl Trop Dis. 2017 Oct 9;11(10):e0006003. doi: 10.1371/journal.pntd.0006003 (PMC5648268; doi:10.1371/journal.pntd.0006003)
Supplement: S1 Dataset — (CSV) [file pntd.0006003.s003.csv]

ID	BirthDate	1_PC_Date	Age	Age_WHO	Sex	Community	Water_source	Water_source_cod	Sanitation_facility	Sanitation_cod	ID	Date_N_0	Weight_0	Height_0	WHZ_0	low_WHZ_0	HAZ_0	low_HAZ_0	WAZ_0	low_WAZ_0	ID	Date_N_1	Weight_1	Height_1	WHZ_1	low_WHZ_1	HAZ_1	low_HAZ_1	WAZ_1	low_WAZ_1	ID	Date_N_2	Weight_2	Height_2	WHZ_2	low_WHZ_2	HAZ_2	low_HAZ_2	WAZ_2	low_WAZ_2	ID	Date_B_0	WC_0	Hgb_0	Anemia_0	E_0	AE_0	Eosinophilia_0	NIE_0
4003	01/01/2002	22/08/2012	10	2	F	Lapacho alto	Piped household water	1	Pit latrine without slab or platform	0	4003	23/08/2012	43,6	143			0,05	0			4003	23/05/2013	50,2	152			0,67	0													4003	05/09/2012	6000	12,5	0	13	780	1	0
4005		22/08/2012	18	3	M	Lapacho alto	Piped household water	1	Pit latrine without slab or platform	0	4005																														4005
4008	22/09/1969	22/08/2012	42	3	M	Lapacho alto	Piped household water	1	Pit latrine without slab or platform	0	4008																														4008
4009	31/12/1973	22/08/2012	38	3	F	Lapacho alto	Piped household water	1	Pit latrine without slab or platform	0	4009																														4009
4010	26/07/1994	22/08/2012	17	3	M	Lapacho alto	Piped household water	1	Pit latrine without slab or platform	0	4010																														4010
4011	07/03/1997	22/08/2012	17	3	M	Lapacho alto	Piped household water	1	Pit latrine without slab or platform	0	4011																														4011
4012	02/02/1998	22/08/2012	14	2	F	Lapacho alto	Piped household water	1	Pit latrine without slab or platform	0	4012	23/08/2012	69,9	160			-0,14	0																							4012
4014	17/12/2001	22/08/2012	12	2	F	Lapacho alto	Piped household water	1	Pit latrine without slab or platform	0	4014	23/08/2012	31,5	138,5			-0,68	0													4014	30/07/2014	45,5	157			0,35	0			4014
4015	17/04/2004	22/08/2012	8	2	F	Lapacho alto	Piped household water	1	Pit latrine without slab or platform	0	4015	23/08/2012	27,8	122			-0,68	0													4015	30/07/2014	33,8	140			-0,06	0			4015	05/09/2012	6300	11,6	0	7	441	0	0
4016	08/04/2006	22/08/2012	8	2	M	Lapacho alto	Piped household water	1	Pit latrine without slab or platform	0	4016	23/08/2012	27,2	118			-1,12	0	0,38	0	4016	23/05/2013	28,6	124			0,29	0	1,45	0	4016	30/07/2014	32,1	132			0,53	0	1,31	0
4017	09/03/1986	22/08/2012	27	3	M	Lapacho alto	Piped household water	1	Pit latrine without slab or platform	0	4017																														4017
4018	20/09/1985	22/08/2012	27	3	F	Lapacho alto	Piped household water	1	Pit latrine without slab or platform	0	4018																														4018	24/08/2012	9800	11,1	1	18	1764	1
4019	21/11/2005	22/08/2012	7	2	M	Lapacho alto	Piped household water	1	Pit latrine without slab or platform	0	4019	24/08/2012	18,8	109			-2,18	1	-1,29	0	4019	22/05/2013	19,8	117			-1,38	0	-1,48	0	4019	30/07/2014	22,6	125			-1	0	-1,33	0	4019
4020	06/11/2006	22/08/2012	6	2	F	Lapacho alto	Piped household water	1	Pit latrine without slab or platform	0	4020	24/08/2012	16	102			-2,37	1	-1,5	0	4020	22/05/2013	18	110			-1,55	0	-1,16	0	4020	30/07/2014	20,5	113,5			-2,01	1	-1,1	0
4022	19/03/2009	22/08/2012	4	1	M	Lapacho alto	Piped household water	1	Open defecation	0	4022	24/08/2012	13,9	92	0,5	0	-1,87	0	-0,73	0											4022	30/07/2014	17,8	112			-0,01	0	-0,54	0	4022	24/08/2012	9200	9,6	1	5	460	0	1
4023	05/07/1991	22/08/2012	22	3	F	Lapacho alto	Piped household water	1	Pit latrine without slab or platform	0	4023																														4023	24/08/2012	6900	11,3	1	10	690	1	1
4024	09/02/1994	22/08/2012	19	3	M	Lapacho alto	Piped household water	1	Pit latrine without slab or platform	0	4024
4025	02/10/2009	22/08/2012	3	1	F	Lapacho alto	Piped household water	1	Pit latrine without slab or platform	0	4025	25/08/2012	12,4	84,5	1,06	0	-2,58	1	-0,74	0	4025	30/05/2013	14,6	85	2,66	0	-3,68	1	-0,36	0	4025	30/07/2014	15,6	99,5	0,37	0	-1,88	0	-0,94	0	4025
4026	13/02/2011	22/08/2012	2	1	F	Lapacho alto	Piped household water	1	Pit latrine without slab or platform	0	4026	24/08/2012	10,3	75	1,29	0	-2,07	1	0	0	4026	30/05/2013	12	83	1,05	0	-1,67	0	-0,14	0	4026	30/07/2014	15,5	93	1,59	0	-1,41	0	0,3	0	4026	24/08/2012	11000	10,1	1	22	2420	1	1
4027	30/11/1960	22/08/2012	51	3	M	Lapacho alto	Piped household water	1	Pit latrine without slab or platform	0	4027																														4027	24/08/2012	6800	14,1	0	18	1224	1	1
4028	03/09/1973	22/08/2012	40	3	F	Lapacho alto	Piped household water	1	Pit latrine without slab or platform	0	4028																														4028	22/08/2012	7000	12,5	0	9	630	1	1
4029	12/02/2000	22/08/2012	13	2	M	Lapacho alto	Piped household water	1	Pit latrine without slab or platform	0	4029	24/08/2012	52,2	158			0,73	0																							4029	24/08/2012	8700	12,1	0	22	1914	1	1
4030	16/07/2004	22/08/2012	8	2	F	Lapacho alto	Piped household water	1	Pit latrine without slab or platform	0	4030	24/08/2012	27,4	124			-0,55	0	0,47	0	4030	30/05/2013	26,5	129			-0,45	0	-0,28	0											4030	24/08/2012	9800	10,9	1	16	1568	1	1
4031	17/11/2005	22/08/2012	6	2	M	Lapacho alto	Piped household water	1	Pit latrine without slab or platform	0	4031	24/08/2012	17,8	109			-2,19	1	-1,74	0																					4031	24/08/2012	6600	13	0	34	2244	1	1
4032	31/10/1987	22/08/2012	25	3	M	Lapacho alto	Piped household water	1	Pit latrine without slab or platform	0	4032
4033	09/10/1990	22/08/2012	22	3	F	Lapacho alto	Piped household water	1	Pit latrine without slab or platform	0	4033																														4033	24/08/2012	9800	11,7	1	8	784	1	0
4034	21/09/2005	22/08/2012	7	2	M	Lapacho alto	Piped household water	1	Pit latrine without slab or platform	0	4034	23/08/2012	22,7	118			-0,63	0	0	0	4034	30/05/2013	25,2						0,17	0											4034	24/08/2012	11400	11,7	0	13	1482	1	1
4035	26/04/2008	22/08/2012	4	1	F	Lapacho alto	Piped household water	1	Pit latrine without slab or platform	0	4035	24/08/2012	14,4	101	-0,83	0	-0,9	0	-1,11	0	4035	30/05/2013	15,7	95,5			-2,96	1	-1,1	0											4035	24/08/2012	8000	10,9	1	14	1120	1	0
4036	21/08/1952	22/08/2012	61	3	M	Lapacho alto	Piped household water	1	Pit latrine without slab or platform	0	4036																														4036	04/09/2012	7900	12,8	1	10	790	1	1
4037	14/11/1964	22/08/2012	47	3	F	Lapacho alto	Piped household water	1	Pit latrine without slab or platform	0	4037																														4037	04/09/2012	8700	12,3	0	25	2175	1	1
4038	14/11/1990	22/08/2012	22	3	M	Lapacho alto	Piped household water	1	Pit latrine without slab or platform	0	4038																														4038
4039	04/10/1994	22/08/2012	19	3	M	Lapacho alto	Piped household water	1	Pit latrine without slab or platform	0	4039																														4039
4040	22/07/1997	22/08/2012	15	3	M	Lapacho alto	Piped household water	1	Pit latrine without slab or platform	0	4040																														4040
4041	30/12/2004	22/08/2012	8	2	F	Lapacho alto	Piped household water	1	Pit latrine without slab or platform	0	4041	04/09/2012	19,9	116,5			-1,44	0	-1,27	0	4041	22/05/2013	22,2	122			-1,16	0	-1,06	0	4041	30/07/2014	23,1	125			-1,76	0	-1,72	0	4041	04/09/2012	11300	12,1	0	5	565	1	0
4042	06/03/2006	22/08/2012	7	2	M	Lapacho alto	Piped household water	1	Pit latrine without slab or platform	0	4042	04/09/2012	18	115			-0,76	0	-1,42	0											4042	30/07/2014	22,1	127			-0,41	0	-1,3	0	4042	04/09/2012	7900	11,5	0	8	632	1	0
4043	08/12/1989	22/08/2012	23	3	F	Lapacho alto	Piped household water	1	Pit latrine without slab or platform	0	4043																														4043	04/09/2012	6700	12,8	0	8	536	1	0
4044	27/02/2008	22/08/2012	4	1	F	Lapacho alto	Piped household water	1	Pit latrine without slab or platform	0	4044	04/09/2012	17,4	106	0,17	0	-0,07	0	0,08	0	4044	22/05/2013	21,4	109			-0,32	0	0,95	0	4044	30/07/2014	21,3	117,5			0	0	0,08	0	4044	04/09/2012	10900	11,4	0	6	654	1	0
4045	01/07/2010	22/08/2012	2	1	M	Lapacho alto	Piped household water	1	Pit latrine without slab or platform	0	4045	04/09/2012	11	81	0,25	0	-2,49	1	-1,16	0											4045	30/07/2014	15,6	100	0,19	0	-0,91	0	-0,44	0	4045	04/09/2012	9500	9,4	1	12	1140	1	0
4047	18/07/1975	22/08/2012	37	3	M	Lapacho alto	Piped household water	1	Pit latrine without slab or platform	0	4047																														4047
4048	22/07/1975	22/08/2012	37	3	F	Lapacho alto	Piped household water	1	Pit latrine without slab or platform	0	4048																														4048
4049	05/12/1994	22/08/2012	18	3	F	Lapacho alto	Piped household water	1	Pit latrine without slab or platform	0	4049																														4049
4050	26/02/2004	22/08/2012	9	2	F	Lapacho alto	Piped household water	1	Pit latrine without slab or platform	0	4050	23/08/2012	24,4						-0,52	0	4050	22/05/2013	27,3	124			-1,61	0	-0,37	0	4050	30/07/2014	31,3	133			-1,28	0
4051	05/12/1994	22/08/2012	18	3	F	Lapacho alto	Piped household water	1	Pit latrine without slab or platform	0	4051																														4051
4052	17/07/1970	22/08/2012	42	3	F	Lapacho alto	Piped household water	1	Pit latrine without slab or platform	0	4052																														4052	22/08/2012	4000	11	1	2	80	0	1
4053	17/03/1975	22/08/2012	37	3	M	Lapacho alto	Piped household water	1	Pit latrine without slab or platform	0	4053																														4053
4054	30/06/1988	22/08/2012	24	3	F	Lapacho alto	Piped household water	1	Pit latrine without slab or platform	0	4054																														4054
4055	10/12/1991	22/08/2012	22	3	F	Lapacho alto	Piped household water	1	Pit latrine without slab or platform	0	4055																														4055	22/08/2012	7100	11,2	1	6	426	0	1
4056	05/11/1993	22/08/2012	19	3	M	Lapacho alto	Piped household water	1	Pit latrine without slab or platform	0	4056																														4056
4057	22/09/1995	22/08/2012	16	3	F	Lapacho alto	Piped household water	1	Pit latrine without slab or platform	0	4057	22/08/2012	54,8	160			-0,42	0																							4057	22/08/2012	8100	10	1	13	1053	1	1
4058	08/07/1998	22/08/2012	14	2	M	Lapacho alto	Piped household water	1	Pit latrine without slab or platform	0	4058	22/08/2012	42,7	162			-0,26	0			4058	23/05/2013	62,2	172,5			0,53	0													4058
4059	04/08/2002	22/08/2012	10	2	M	Lapacho alto	Piped household water	1	Pit latrine without slab or platform	0	4059	22/08/2012	32,3	136			-0,32	0	0,22	0	4059	23/05/2013	39	148			0,9	0													4059
4060	13/07/2003	22/08/2012	8	2	F	Lapacho alto	Piped household water	1	Pit latrine without slab or platform	0	4060	22/08/2012	25	129			-0,68	0	-0,83	0											4060	30/07/2014	24,1	148			0,41	0			4060	22/08/2012	7900	10,8	1	22	1738	1	1
4061	06/08/2005	22/08/2012	7	2	F	Lapacho alto	Piped household water	1	Pit latrine without slab or platform	0	4061	22/08/2012	26,7	123			0,35	0	1,05	0	4061	30/05/2013	30	129			0,61	0	1,19	0	4061	30/07/2014	34,4	137			0,76	0	1,13	0	4061	22/08/2012	9000	10,5	1	14	1260	1	1
4062	19/02/2009	22/08/2012	3	1	M	Lapacho alto	Piped household water	1	Pit latrine without slab or platform	0	4062	23/08/2012	16,2	99	0,86	0	-0,23	0	0,43	0	4062	30/05/2013	18	102	1,43	0	-0,73	0	0,49	0	4062	30/07/2014	20,8	113			0,1	0	0,58	0	4062	22/08/2012	7900	10,8	1	14	1106	1	1
4063	19/05/2011	22/08/2012	1	1	F	Lapacho alto	Piped household water	1	Pit latrine without slab or platform	0	4063	22/08/2012	11	75	1,98	0	-0,97	0	1,06	0	4063	30/05/2013	12	80	1,73	0	-1,86	0	0,3	0	4063	30/07/2014	15,2	90	1,99	0	-1,7	0	0,46	0	4063	22/08/2012	6400	9,4	1	22	1408	1	1
4064	15/09/1977	22/08/2012	37	3	M	Lapacho alto	Piped household water	1	Pit latrine without slab or platform	0	4064																														4064	22/08/2012	8500	13,6	0	12	1020	1	1
4065	13/10/1977	22/08/2012	34	3	F	Lapacho alto	Piped household water	1	Pit latrine without slab or platform	0	4065																														4065	22/08/2012	11400	9,7	1	2	228	0	1
4066	02/06/1996	22/08/2012	17	3	F	Lapacho alto	Piped household water	1	Pit latrine without slab or platform	0	4066	22/08/2012	39,8	160			-0,39	0																							4066	22/08/2012	6800	11,3	1	8	544	1	1
4067	10/04/1998	22/08/2012	14	2	F	Lapacho alto	Piped household water	1	Pit latrine without slab or platform	0	4067	22/08/2012	44,9	159			-0,24	0			4067	30/05/2013	50	152			-1,43	0			4067	30/07/2014	53,9								4067	22/08/2012	7200	12,1	0	14	1008	1	1
4068	09/11/1999	22/08/2012	12	2	F	Lapacho alto	Piped household water	1	Pit latrine without slab or platform	0	4068	22/08/2012	39,8	160			0,66	0			4068	30/05/2013	44	163			0,65	0			4068	30/07/2014	49,7	167			0,83	0			4068	22/08/2012	11800	11,4	1	19	2242	1	1
4069	10/05/2002	22/08/2012	10	2	F	Lapacho alto	Piped household water	1	Pit latrine without slab or platform	0	4069	22/08/2012	31,9	138			-0,38	0													4069	30/07/2014	40,2	156			0,51	0			4069	22/08/2012	13500	12,3	0	27	3645	1	1
4070	24/01/2005	22/08/2012	8	2	F	Lapacho alto	Piped household water	1	Pit latrine without slab or platform	0	4070	22/08/2012	23,3	118			-1,08	0	-0,14	0	4070	22/05/2013	25	123			-0,92	0	-0,24	0	4070	30/07/2014	28,7	131			-0,74	0	-0,27	0	4070	22/08/2012	13000	11	1	46	5980	1	1
4071	21/05/2010	22/08/2012	2	1	M	Lapacho alto	Piped household water	1	Pit latrine without slab or platform	0	4071	22/08/2012	13,5	85,5	1,62	0	-1,29	0	0,49	0	4071	30/05/2013	15						0,34	0	4071	30/07/2014	17,6	107	0,07	0	0,56	0	0,39	0	4071	22/08/2012	7800	11,4	0	7	546	1	1
4072	04/10/1953	22/08/2012	58	3	F	Lapacho alto	Piped household water	1	Pit latrine without slab or platform	0	4072																														4072
4073	12/01/1970	22/08/2012	42	3	M	Lapacho alto	Piped household water	1	Pit latrine without slab or platform	0	4073																														4073	05/09/2012	7500	13,7	0	0	0	0	0
4074	12/02/1974	22/08/2012	38	3	F	Lapacho alto	Piped household water	1	Pit latrine without slab or platform	0	4074																														4074
4075	23/07/1993	22/08/2012	18	3	M	Lapacho alto	Piped household water	1	Pit latrine without slab or platform	0	4075																														4075
4076	29/06/1998	22/08/2012	13	2	M	Lapacho alto	Piped household water	1	Pit latrine without slab or platform	0											4076	30/05/2013	47,6	165			-0,46	0													4076
4077	01/05/1968	22/08/2012	43	3	M	Lapacho alto	Piped household water	1	Pit latrine without slab or platform	0	4077																														4077
4078	13/10/1977	22/08/2012	34	3	F	Lapacho alto	Piped household water	1	Pit latrine without slab or platform	0	4078																														4078	05/04/2012	8400	11,5	1	18	1512	1	1
4079	04/11/1989	22/08/2012	22	3	F	Lapacho alto	Piped household water	1	Pit latrine without slab or platform	0	4079																														4079
4080	19/01/1998	22/08/2012	14	2	M	Lapacho alto	Piped household water	1	Pit latrine without slab or platform	0	4080	04/09/2012	53	165			-0,26	0			4080	30/05/2013	53																		4080
4081	23/09/1999	22/08/2012	12	2	F	Lapacho alto	Piped household water	1	Pit latrine without slab or platform	0	4081	04/09/2012	53	158			0,27	0			4081	23/05/2013	56,5																		4081
4082	28/05/2002	22/08/2012	10	2	M	Lapacho alto	Piped household water	1	Pit latrine without slab or platform	0	4082	04/09/2012	33,9	103			-5,59	1			4082	30/05/2013	37	136			-1,06	0			4082	30/07/2014	47	140			-1,43	0			4082
4083	17/07/2008	22/08/2012	4	1	M	Lapacho alto	Piped household water	1	Pit latrine without slab or platform	0	4083	04/09/2012	18	103	1,21	0	-0,29	0	0,62	0	4083	30/05/2013	19	106	1,17	0	-0,68	0	0,37	0	4083	30/07/2014	22	106			-2,06	1	0,49	0	4083	05/09/2012	14000	6,7	1	48	6720	1	0
4084	04/07/2012	22/08/2012	1	1	M	Lapacho alto	Piped household water	1	Pit latrine without slab or platform	0											4084	30/05/2013									4084	30/07/2014	10,7	82	-0,31	0	-1,88	0	-1,23	0	4084
4085	25/09/1963	22/08/2012	49	3	F	Lapacho alto	Piped household water	1	Pit latrine without slab or platform	0	4085																														4085	24/08/2012	7400	11,8	1	12	888	1	1
4086	02/04/1966	22/08/2012	45	3	M	Lapacho alto	Piped household water	1	Pit latrine without slab or platform	0	4086																														4086
4087	09/09/1989	22/08/2012	23	3	M	Lapacho alto	Piped household water	1	Pit latrine without slab or platform	0	4087																														4087
4088	14/12/1995	22/08/2012	17	3	F	Lapacho alto	Piped household water	1	Pit latrine without slab or platform	0	4088																														4088	24/08/2012	9900	10,3	1	4	396	0	1
4089	01/01/1999	22/08/2012	14	2	F	Lapacho alto	Piped household water	1	Pit latrine without slab or platform	0	4089	24/08/2012	63	153			-0,83	0			4089	30/05/2013	61,5								4089	30/07/2014	63,9
4090	07/03/2002	22/08/2012	10	2	M	Lapacho alto	Piped household water	1	Pit latrine without slab or platform	0	4090	24/08/2012	34,2	136			-0,65	0			4090	23/05/2013	38,2	143			-0,19	0													4090
4091	10/04/2005	22/08/2012	7	2	F	Lapacho alto	Piped household water	1	Pit latrine without slab or platform	0	4091	22/08/2012	24	123			0,02	0	0,19	0	4091	30/05/2013	21,2	123			-0,75	0	-1,18	0	4091	30/07/2014	30,7	131			-0,54	0	0,28	0	4091	24/08/2012	16400	11,9	0	18	2952	1	1
4092	17/10/2010	22/08/2012	2	1	F	Lapacho alto	Piped household water	1	Pit latrine without slab or platform	0	4092	24/08/2012	10,3	76	1,08	0	-2,82	1	-0,62	0	4092	30/05/2013	11,6	74	2,58	0	-4,93	1	-0,9	0	4092	30/07/2014	15,6	92	1,86	0	-2,18	1	0	0	4092	24/08/2012	15400	7,8	1	2	308	0	0
4093	24/04/1978	22/08/2012	33	3	M	Lapacho alto	Piped household water	1	Pit latrine without slab or platform	0	4093																														4093
4094	06/01/1984	22/08/2012	29	3	F	Lapacho alto	Piped household water	1	Pit latrine without slab or platform	0	4094																														4094
4095	30/07/1999	22/08/2012	13	2	F	Lapacho alto	Piped household water	1	Pit latrine without slab or platform	0																					4095	30/07/2014	60,2								4095
4096	02/01/2002	22/08/2012	11	2	M	Lapacho alto	Piped household water	1	Pit latrine without slab or platform	0																					4096	30/07/2014	46	154			0,14	0			4096
4097	15/06/2006	22/08/2012	6	2	M	Lapacho alto	Piped household water	1	Pit latrine without slab or platform	0	4097	23/08/2012	21,2	110			-1,42	0	0,09	0											4097	30/07/2014	27,4	120			-1,39	0	0,43	0	4097
4098	10/12/2007	22/08/2012	5	2	F	Lapacho alto	Piped household water	1	Pit latrine without slab or platform	0	4098	24/08/2012	17,9	110			-0,41	0	0,53	0	0,12										4098	30/07/2014	21,9	110			-1,64	0	0,11	0	4098
4099	15/10/2009	22/08/2012	3	1	M	Lapacho alto	Piped household water	1	Pit latrine without slab or platform	0	4099	24/08/2012	14,5	88	1,88	0	-1,92	0	0,26	0	4099	30/05/2013	16,4	94	2,06	0	-1,67	0	0,4	0	4099	30/07/2014	18,7	110	0,11	0	0,31	0	0,32	0	4099
4100	14/05/2011	22/08/2012	1	1	F	Lapacho alto	Piped household water	1	Pit latrine without slab or platform	0	4100	24/08/2012	9,1	70	1,17	0	-2,87	1	-0,51	0	4100	30/05/2013	12,2	76	2,7	0	-3,13	1	0,41	0	4100	30/07/2014	15,2	90	1,99	0	-1,73	0	0,45	0	4100
4101	21/05/1946	22/08/2012	67	3	M	Lapacho alto	Piped household water	1	Pit latrine without slab or platform	0	4101																														4101
4102	09/09/1956	22/08/2012	56	3	F	Lapacho alto	Piped household water	1	Pit latrine without slab or platform	0	4102																														4102
4103	31/03/1988	22/08/2012	25	3	F	Lapacho alto	Piped household water	1	Pit latrine without slab or platform	0	4103																														4103
4104	18/06/1993	22/08/2012	19	3	M	Lapacho alto	Piped household water	1	Pit latrine without slab or platform	0	4104																														4104
4105	18/06/1993	22/08/2012	19	3	M	Lapacho alto	Piped household water	1	Pit latrine without slab or platform	0	4105																														4105
4106	20/08/2007	22/08/2012	4	1	F	Lapacho alto	Piped household water	1	Pit latrine without slab or platform	0	4106	23/08/2012	22	110			0,11	0	1,22	0	4106	22/05/2013	26,3	117							4106	30/07/2014	32,2	129			1,56	0	2,16	0	4106	05/09/2012	7000	10,6	1	9	630	1	0
4108	24/10/1936	22/08/2012	76	3	F	Lapacho alto	Piped household water	1	Pit latrine without slab or platform	0	4108																														4108
4109	08/11/1956	22/08/2012	56	3	M	Lapacho alto	Piped household water	1	Pit latrine without slab or platform	0	4109																														4109
4110	10/10/1967	22/08/2012	45	3	M	Lapacho alto	Piped household water	1	Pit latrine without slab or platform	0	4110																														4110
4111	05/09/1999	22/08/2012	13	2	F	Lapacho alto	Piped household water	1	Pit latrine without slab or platform	0	4111	22/08/2012	45	161			0,11	0	1,22	0	4111	30/05/2013	50				0,66	0	1,84	0	4111	30/07/2014	83,7								4111
4112	29/07/2000	22/08/2012	12	2	M	Lapacho alto	Piped household water	1	Pit latrine without slab or platform	0	4112	22/08/2012	54,9	154			0,63	0			4112	30/05/2013	64	162			0,97	0			4112	30/07/2014	65,1	166			0,37	0			4112	14/11/2012	3200	11,5	1	10	320	0	0
4113	06/05/2003	22/08/2012	9	2	F	Lapacho alto	Piped household water	1	Pit latrine without slab or platform	0	4113	22/08/2012	28,2	133			-0,21	0	-0,22	0	4113	30/05/2013	29	141			0,3	0	-0,56	0	4113	30/07/2014	44	144			-0,37	0			4113
4114	08/01/2008	22/08/2012	5	2	F	Lapacho alto	Piped household water	1	Pit latrine without slab or platform	0	4114	22/08/2012	20,1	112	0,37	0	1,09	0	0,97	0	4114	30/05/2013	22	105			-1,33	0	1,01	0											4114
4115	05/12/1970	22/08/2012	42	3	M	Lapacho alto	Piped household water	1	Pit latrine without slab or platform	0	4115																														4115
4116	15/02/1970	22/08/2012	43	3	F	Lapacho alto	Piped household water	1	Pit latrine without slab or platform	0	4116																														4116
4117	05/12/2000	22/08/2012	12	2	F	Lapacho alto	Piped household water	1	Pit latrine without slab or platform	0	4117																														4117
4118	29/04/2004	22/08/2012	8	2	F	Lapacho alto	Piped household water	1	Pit latrine without slab or platform	0	4118	22/08/2012	26,8	127			-0,24	0	0,19	0	4118	23/05/2013	32,1	135,5			0,43	0	0,7	0											4118
4119	28/10/1993	22/08/2012	19	3	M	Lapacho alto	Piped household water	1	Pit latrine without slab or platform	0	4119																														4119
4120	21/05/1993	22/08/2012	19	3	F	Lapacho alto	Piped household water	1	Pit latrine without slab or platform	0	4120																														4120
4121	25/07/2011	29/05/2013	1	1	F		Without data		Without data		4121	04/09/2012	9,3	73	0,65	0	-1	0	0,04	0											4121	30/07/2014	14,4	95	0,4	0	-0,04	0	0,28	0	4121
4122	20/12/1976	22/08/2012	36	3	F	Lapacho alto	Piped household water	1	Pit latrine without slab or platform	0	4122																														4122
4123	03/11/1996	22/08/2012	16	3	M	Lapacho alto	Piped household water	1	Pit latrine without slab or platform	0	4123																														4123
4124	22/04/2000	22/08/2012	12	2	M	Lapacho alto	Piped household water	1	Pit latrine without slab or platform	0	4124	22/08/2012	38,3	147			-0,6	0			4124	23/05/2013	43	137			-2,64	1													4124
4125	22/04/2000	22/08/2012	12	2	M	Lapacho alto	Piped household water	1	Pit latrine without slab or platform	0	4125	22/08/2012	45,8	148			-0,46	0			4125	23/05/2013	48	151			-0,76	0													4125
4126	29/09/2002	22/08/2012	10	2	M	Lapacho alto	Piped household water	1	Pit latrine without slab or platform	0	4126	22/08/2012	35,7	134			-0,51	0	0,86	0	4126	23/05/2013	35,7	139			-0,33	0													4126
4127	03/08/2012	22/08/2012	8	2	M	Lapacho alto	Piped household water	1	Pit latrine without slab or platform	0	4127																														4127
4128	09/07/1980	22/08/2012	32	3	M	Lapacho alto	Piped household water	1	Pit latrine without slab or platform	0	4128																														4128
4129	15/06/1985	22/08/2012	27	3	F	Lapacho alto	Piped household water	1	Pit latrine without slab or platform	0	4129																														4129
4130	24/03/2001	22/08/2012	13	2	F	Lapacho alto	Piped household water	1	Pit latrine without slab or platform	0																					4130	30/07/2014	50,4	152			-0,83	0			4130
4131	09/11/2003	22/08/2012	9	2	M	Lapacho alto	Piped household water	1	Pit latrine without slab or platform	0	4131	22/08/2012	33,4	133			0,26	0	1,22	0											4131	30/07/2014	42	148			0,97	0
4132	06/01/2009	22/08/2012	4	1	M	Lapacho alto	Piped household water	1	Pit latrine without slab or platform	0	4132	22/08/2012	16,1	100	0,57	0	-0,18	0	0,25	0											4132	30/07/2014	22,7	115			0,36	0	1,12	0	4132
4133	02/02/1974	22/08/2012	39	3	M	Lapacho alto	Piped household water	1	Pit latrine without slab or platform	0	4133																														4133
4134	15/01/1975	22/08/2012	38	3	F	Lapacho alto	Piped household water	1	Pit latrine without slab or platform	0	4134																														4134
4135	22/09/1992	22/08/2012	20	3	F	Lapacho alto	Piped household water	1	Pit latrine without slab or platform	0	4135																														4135
4136	27/10/1997	22/08/2012	15	3	M	Lapacho alto	Piped household water	1	Pit latrine without slab or platform	0	4136	22/08/2012	57,7	174			0,76	0																							4136
4137	19/06/2000	22/08/2012	12	2	F	Lapacho alto	Piped household water	1	Pit latrine without slab or platform	0	4137										4137	30/05/2013	59																		4137
4138	20/02/2003	22/08/2012	9	2	M	Lapacho alto	Piped household water	1	Pit latrine without slab or platform	0	4138	22/08/2012	29	138			0,45	0	-0,13	0																					4138
4139	15/05/2007	22/08/2012	5	2	M	Lapacho alto	Piped household water	1	Pit latrine without slab or platform	0	4139	22/08/2012	16						-1,3	0	4139	30/05/2013	17,8	114			-0,45	0	-1,12	0	4139	30/07/2014	22,2	123			0,02	0	-0,39	0	4139
4140	27/01/2010	22/08/2012	3	1	F	Lapacho alto	Piped household water	1	Pit latrine without slab or platform	0	4140	22/08/2012	12,4	88	0,23	0	-0,93	0	-0,29	0	4140	30/05/2013	15	95	0,84	0	-0,7	0	0,2	0											4140
4141	29/07/2011	22/08/2012	1	1	M	Lapacho alto	Piped household water	1	Pit latrine without slab or platform	0	4141										4141	30/05/2013	14	92	0,73	0	2,01	0	1,54	0	4141	30/07/2014	15,5	102	-0,33	0	1,59	0	0,63	0	4141
4142	24/04/2012	22/08/2012	2	1	M	Lapacho alto	Piped household water	1	Pit latrine without slab or platform	0																					4142	30/07/2014	13,5	89	0,8	0	-0,23	0	0,48	0	4142
4143	28/05/1988	22/08/2012	24	3	M	Lapacho alto	Piped household water	1	Pit latrine without slab or platform	0	4143																														4143
4144	08/04/1988	22/08/2012	25	3	F	Lapacho alto	Piped household water	1	Pit latrine without slab or platform	0	4144																														4144
4145	04/05/2009	22/08/2012	3	1	M	Lapacho alto	Piped household water	1	Pit latrine without slab or platform	0	4145	23/08/2012	19	96	3,37	0	-0,62	0	1,93	0																					4145
4146	21/03/1986	22/08/2012	27	3	F	Lapacho alto	Piped household water	1	Pit latrine without slab or platform	0	4146																														4146
4147	23/02/1992	22/08/2012	21	3	M	Lapacho alto	Piped household water	1	Pit latrine without slab or platform	0	4147																														4147
4148	11/03/2007	22/08/2012	6	2	M	Lapacho alto	Piped household water	1	Pit latrine without slab or platform	0	4148	23/08/2012	22,6	102			-2,25	1	1,18	0																					4148
4149	27/09/2008	22/08/2012	4	1	F	Lapacho alto	Piped household water	1	Pit latrine without slab or platform	0	4149	23/08/2012	15,9	98	0,88	0	-0,95	0	0,02	0	4149	23/05/2013	17,4	107	-0,05	0	-0,04	0	-0,03	0	4149	30/07/2014	19,4	113			-0,23	0	-0,15	0	4149
4150	01/03/2010	22/08/2012	3	1	F	Lapacho alto	Piped household water	1	Pit latrine without slab or platform	0	4150	23/08/2012	13,8	86	1,85	0	-1,28	0	0,68	0											4150	30/07/2014	17,9	116	-1,75	0	2,31	0	0,37	0	4150
4151	14/04/1956	22/08/2012	57	3	M	Lapacho alto	Piped household water	1	Without data		4151																														4151
4152	23/05/1987	22/08/2012	25	3	F	Lapacho alto	Piped household water	1	Without data		4152																														4152
4153	16/12/1998	22/08/2012	14	2	M	Lapacho alto	Piped household water	1	Without data																						4153	30/07/2014	67,86								4153
4154	20/09/2000	22/08/2012	12	2	M	Lapacho alto	Piped household water	1	Without data		4154	23/08/2012	42,9	145			-0,51	0																							4154
4155	20/07/2005	22/08/2012	7	2	M	Lapacho alto	Piped household water	1	Without data		4155	23/08/2012	23,1	115			-1,37	0	-0,01	0											4155	05/05/2015	31	132			-0,75	0	0,1	0	4155
4156	14/12/2008	22/08/2012	4	1	M	Lapacho alto	Piped household water	1	Without data												4156	30/05/2013	13,6	97	-0,85	0	-2,13	1	-1,85	0											4156
4157	16/03/2009	22/08/2012	4	1	F	Lapacho alto	Piped household water	1	Without data		4157	23/08/2012	10	86	-1,76	0	-3,12	1	-3,15	1	4157	30/05/2013	15						-0,69	0	4157	30/07/2014	25,5	125			2,79	0	1,94	0	4157
4158	21/10/1994	22/08/2012	18	3	F	Lapacho alto	Piped household water	1	Without data		4158																														4158
4159	19/03/1993	22/08/2012	20	3	M	Lapacho alto	Piped household water	1	Without data		4159																														4159
4160	18/02/2009	22/08/2012	3	1	M	Lapacho alto	Piped household water	1	Without data		4160	23/08/2012	16,3	95	1,79	0	-1,24	0	0,47	0											4160	30/07/2014	20,15	115			0,52	0	0,34	0	4160
4161	16/06/1972	22/08/2012	40	3	F	Lapacho alto	Piped household water	1	Pit latrine without slab or platform	0	4161																														4161
4162	01/08/1990	22/08/2012	22	3	M	Lapacho alto	Piped household water	1	Pit latrine without slab or platform	0	4162																														4162
4163	20/02/2007	22/08/2012	6	2	M	Lapacho alto	Piped household water	1	Flush/pour to pit latrine	1	4163	23/08/2012	22,5	102			-2,31	1	1,1	0	4163	23/05/2013	23,4	120			0,51	0	0,75	0											4163
4164	01/10/1971	22/08/2012	71	3	F	Lapacho alto	Piped household water	1	Pit latrine without slab or platform	0	4164																														4164
4165	02/07/1978	22/08/2012	33	3	M	Lapacho alto	Piped household water	1	Pit latrine without slab or platform	0	4165																														4165
4166	06/01/2002	22/08/2012	11	2	F	Lapacho alto	Piped household water	1	Pit latrine without slab or platform	0	4166	23/08/2012	33,7	141			-0,25	0			4166	23/05/2013	38,9	150,5			0,46	0			4166	30/07/2014	40,8	155			0,1	0			4166
4167	31/05/2008	22/08/2012	4	1	M	Lapacho alto	Piped household water	1	Pit latrine without slab or platform	0	4167	23/08/2012	25,5	124			4,45	0	3,16	0											4167	30/07/2014	31,4	137			4,03	0	2,83	0	4167
4168	31/05/2008	22/08/2012	4	1	M	Lapacho alto	Piped household water	1	Pit latrine without slab or platform	0	4168	23/08/2012	18,2	100	2	0	-1,13	0	0,61	0	4168	23/05/2013	21,1	110	1,45	0	0,04	0	1,05	0	4168	30/07/2014	23,2	120			0,62	0	0,77	0
4169	09/11/2009	22/08/2012	3	1	F	Lapacho alto	Piped household water	1	Pit latrine without slab or platform	0	4169	23/08/2012	11,4	85	0,01	0	-2,23	1	-1,28	0	4169	30/05/2013	13	93	-0,33	0	-1,58	0	-1,14	0											4169
4170	10/02/1938	22/08/2012	74	3	M	Lapacho alto	Piped household water	1	Open defecation	0	4170																														4170
4171	13/06/1950	22/08/2012	61	3	F	Lapacho alto	Piped household water	1	Pit latrine without slab or platform	0	4171																														4171
4172	18/01/1996	22/08/2012	17	3	M	Lapacho alto	Piped household water	1	Pit latrine without slab or platform	0	4172																														4172
4173	16/06/1972	22/08/2012	40	3	M	Lapacho alto	Piped household water	1	Pit latrine without slab or platform	0	4173																														4173
4174	16/07/1985	22/08/2012	27	3	F	Lapacho alto	Piped household water	1	Pit latrine without slab or platform	0	4174																														4174
4175	29/11/2007	22/08/2012	14	2	M	Lapacho alto	Piped household water	1	Pit latrine without slab or platform	0	4175										4175																				4175
4176	07/07/2010	22/08/2012	2	1	M	Lapacho alto	Piped household water	1	Pit latrine without slab or platform	0	4176	23/08/2012	13,7	87	1,44	0	-0,46	0	0,82	0	4176	30/05/2013	15	97	0,37	0	0,48	0	0,49	0	4176	30/07/2014	17,5	109	-0,43	0	0,04	0	-0,21	0	4176
4177	04/03/1963	22/08/2012	50	3	M	Lapacho alto	Piped household water	1	Pit latrine without slab or platform	0	4177																														4177
4178	01/04/1971	22/08/2012	42	3	F	Lapacho alto	Piped household water	1	Pit latrine without slab or platform	0	4178																														4178
4179	23/07/1993	22/08/2012	19	3	M	Lapacho alto	Piped household water	1	Pit latrine without slab or platform	0	4179																														4179
4180	16/08/1993	22/08/2012	19	3	F	Lapacho alto	Piped household water	1	Pit latrine without slab or platform	0	4180																														4180
4181	17/06/1995	22/08/2012	17	3	M	Lapacho alto	Piped household water	1	Pit latrine without slab or platform	0	4181																														4181
4182	27/08/1997	22/08/2012	15	3	M	Lapacho alto	Piped household water	1	Pit latrine without slab or platform	0	4182	23/08/2012	59,9	165			-0,5	0			4182	30/05/2013									4182	30/07/2014	56,5
4183	31/07/2001	22/08/2012	11	2	F	Lapacho alto	Piped household water	1	Pit latrine without slab or platform	0											4183	30/05/2013	29,5								4183	30/07/2014	65	157			0,09	0			4183
4184	05/05/2004	22/08/2012	8	2	F	Lapacho alto	Piped household water	1	Flush/pour to pit latrine	1	4184	24/08/2012	30						0,85	0	4184	30/05/2013	29,7						0,26	0	4184	30/07/2014	35,9								4184
4185	24/02/2011	22/08/2012	2	1	F	Lapacho alto	Piped household water	1	Pit latrine without slab or platform	0																					4185	30/07/2014	15,2	95,5	0,89	0	-0,74	0	0,19	0	4185
4186	01/07/2011	22/08/2012	1	1	F	Lapacho alto	Piped household water	1	Pit latrine without slab or platform	0	4186	04/09/2012	9,2	73	0,53	0	-1,32	0	-0,19	0	4186	30/05/2013	12	80	1,88	0	-1,73	0	0,51	0	4186	30/07/2014	12,7	92	-0,39	0	-0,96	0	-0,78	0	4186
4187	05/05/1962	22/08/2012	50	3	F	Lapacho alto	Piped household water	1	Pit latrine without slab or platform	0	4187																														4187
4188	07/02/1969	22/08/2012	44	3	M	Lapacho alto	Piped household water	1	Pit latrine without slab or platform	0	4188																														4188
4189	07/09/1972	22/08/2012	40	3	F	Lapacho alto	Piped household water	1	Pit latrine without slab or platform	0	4189																														4189
4190	11/05/1953	22/08/2012	59	3	F	Lapacho alto	Piped household water	1	Pit latrine without slab or platform	0	4190																														4190
4191	04/04/1988	22/08/2012	25	3	M	Lapacho alto	Piped household water	1	Pit latrine without slab or platform	0	4191																														4191
4192	08/03/1996	22/08/2012	17	3	F	Lapacho alto	Piped household water	1	Pit latrine without slab or platform	0	4192																														4192
4193	17/09/2011	22/08/2012	1	1	F	Lapacho alto	Piped household water	1	Pit latrine without slab or platform	0	4193																														4193
4194	27/07/1981	22/08/2012	30	3	F	Lapacho alto	Piped household water	1	Pit latrine without slab or platform	0	4194																														4194
4195	23/01/2003	22/08/2012	9	2	F	Lapacho alto	Piped household water	1	Pit latrine without slab or platform	0																					4195	30/07/2014	58,4	153			0,7	0			4195
4196	27/04/2006	22/08/2012	7	2	M	Lapacho alto	Piped household water	1	Pit latrine without slab or platform	0											4196	23/05/2013	24,9	121			-0,21	0	0,54	0	4196	30/07/2014	27,1	125			-0,63	0	0,26	0	4196
4197	06/08/1937	22/08/2012	79	3	F	Lapacho alto	Piped household water	1	Pit latrine without slab or platform	0	4197																														4197
4198	06/08/1937	22/08/2012	74	3	F	Lapacho alto	Piped household water	1	Pit latrine without slab or platform	0	4198																														4198
4199	04/11/1979	22/08/2012	32	3	F	Lapacho alto	Piped household water	1	Pit latrine without slab or platform	0	4199																														4199
4200	22/07/1996	22/08/2012	14	2	F	Lapacho alto	Piped household water	1	Pit latrine without slab or platform	0	4200	05/09/2012	59,6																		4200	30/07/2014	53,8								4200
4201	29/07/2002	22/08/2012	11	2	M	Lapacho alto	Piped household water	1	Pit latrine without slab or platform	0																					4201	30/07/2014	47,3	154			0,69	0			4201
4202	29/07/2002	22/08/2012	11	2	M	Lapacho alto	Piped household water	1	Pit latrine without slab or platform	0	4202																														4202
4203	05/12/1963	22/08/2012	49	3	M	Lapacho alto	Piped household water	1	Pit latrine without slab or platform	0	4203																														4203
4204	20/07/2007	22/08/2012	16	3	M	Lapacho alto	Piped household water	1	Pit latrine without slab or platform	0	4204																														4204
4205	24/10/1999	22/08/2012	13	2	F	Lapacho alto	Piped household water	1	Pit latrine without slab or platform	0											4205	30/05/2013	52								4205	30/07/2014	65								4205
4206	03/12/2001	22/08/2012	11	2	F	Lapacho alto	Piped household water	1	Pit latrine without slab or platform	0											4206	30/05/2013	41,5	141			-1,05	0			4206	30/07/2014	48,5	147			-1,12	0			4206
4207	02/03/1967	22/08/2012	45	3	M	Lapacho alto	Piped household water	1	Pit latrine without slab or platform	0	4207																														4207
4208	11/11/1991	22/08/2012	21	3	F	Lapacho alto	Piped household water	1	Pit latrine without slab or platform	0	4208																														4208
4209	24/12/1995	22/08/2012	17	3	M	Lapacho alto	Piped household water	1	Pit latrine without slab or platform	0	4209																														4209
4210	15/02/1998	22/08/2012	15	3	F	Lapacho alto	Piped household water	1	Pit latrine without slab or platform	0											4210	30/05/2013	59																		4210
4211	01/07/2010	22/08/2012	2	1	M	Lapacho alto	Piped household water	1	Pit latrine without slab or platform	0	4211	22/08/2012	12	83	0,83	0	-1,77	0	-0,35	0	4211	29/05/2013	13,5	92	0,14	0	-0,92	0	-0,4	0											4211
4212	25/05/1968	22/08/2012	44	3	M	Lapacho alto	Piped household water	1	Pit latrine without slab or platform	0	4212																														4212
4213	19/02/1979	22/08/2012	34	3	M	Lapacho alto	Piped household water	1	Pit latrine without slab or platform	0	4213																														4213
4214	15/01/1995	22/08/2012	18	3	F	Lapacho alto	Piped household water	1	Pit latrine without slab or platform	0	4214
4215	11/04/2011	22/08/2012	2	1	F	Lapacho alto	Piped household water	1	Pit latrine without slab or platform	0	4215	05/09/2012	7	72,5	-2,46	1	-2,47	1	-3,03	1	4215	30/05/2013	12	81	1,51	0	-1,85	0	0,12	0	4215	30/07/2014	14,6	93	0,95	0	-1,14	0	0,04	0
4216	10/09/1976	22/08/2012	37	3	F	Lapacho alto	Piped household water	1	Pit latrine without slab or platform	0	4216																														4216
4217			31	3	M		Without data		Without data		4217																														4217
4218	10/07/1976	22/08/2012	36	3	M	Lapacho alto	Piped household water	1	Pit latrine without slab or platform	0	4218																														4218
4219		22/08/2012	36	3	M	Lapacho alto	Piped household water	1	Pit latrine without slab or platform	0	4219																														4219
4220	15/09/1976	22/08/2012	36	3	F	Lapacho alto	Piped household water	1	Pit latrine without slab or platform	0	4220																														4220
4221	12/01/1977	22/08/2012	37	3	M	Lapacho alto	Piped household water	1	Pit latrine without slab or platform	0	4221																														4221
4222	08/04/2010	22/08/2012	3	1	F	Lapacho alto	Piped household water	1	Pit latrine without slab or platform	0	4222	21/08/2012	12,4	85	0,94	0	-1,29	0	0	0	4222	30/05/2013	13,4	90	0,64	0	-1,6	0	-0,43	0	4222	30/07/2014	17,5						0,31	0
4223	08/01/2012	22/08/2012	1	1	F	Lapacho alto	Piped household water	1	Pit latrine without slab or platform	0											4223	30/05/2013	9,6	73	0,99	0	-2,24	1	-0,3	0	4223	30/07/2014	13,6	86	1,69	0	-1,46	0	0,45	0	4223
4224	26/03/1944	22/08/2012	69	3	F	Lapacho alto	Piped household water	1	Pit latrine without slab or platform	0																					4224										4224
4225	01/05/2002	22/08/2012	10	2	M	Lapacho alto	Piped household water	1	Pit latrine without slab or platform	0	4225	22/08/2012	30,7	134			-0,83	0													4225	30/07/2014	59,4	145			-0,8	0
4226	18/06/2005	22/08/2012	7	2	M	Lapacho alto	Piped household water	1	Flush/pour to pit latrine	1	4226	22/08/2012	21,8	118			-0,89	0	-0,5	0											4226	30/07/2014	26,5	130			-0,52	0	-0,47	0	4226
4227	30/12/1986	22/08/2012	26	3	M	Lapacho alto	Piped household water	1	Pit latrine without slab or platform	0	4227																														4227
4228	20/08/1989	22/08/2012	23	3	F	Lapacho alto	Piped household water	1	Pit latrine without slab or platform	0	4228																														4228
4229	28/05/2005	22/08/2012	7	2	M	Lapacho alto	Piped household water	1	Pit latrine without slab or platform	0											4229	23/05/2013	28	127			-0,03	0	0,67	0											4229
4230	26/04/2007	22/08/2012	5	2	M	Lapacho alto	Piped household water	1	Pit latrine without slab or platform	0	4230	22/08/2012	20,9	108			-0,81	0	0,71	0																					4230
4231	25/07/1981	22/08/2012	30	3	F	Lapacho alto	Piped household water	1	Pit latrine without slab or platform	0	4231																														4231
4232	14/09/2003	22/08/2012	9	2	F	Lapacho alto	Piped household water	1	Pit latrine without slab or platform	0																					4232	30/07/2014	50	146			0,27	0			4232
4233	09/09/2006	22/08/2012	6	2	F	Lapacho alto	Piped household water	1	Pit latrine without slab or platform	0	4233	22/08/2012	20,9	111			-0,75	0	0,27	0	4233	23/05/2013	23,3	116			-0,58	0	0,46	0											4233
4234	25/10/2010	22/08/2012	3	1	F	Lapacho alto	Piped household water	1	Pit latrine without slab or platform	0											4234	30/05/2013	15,4	90	2,13	0	-0,43	0	1,35	0											4234
4235	11/01/1948	22/08/2012	64	3	F	Lapacho alto	Piped household water	1	Pit latrine without slab or platform	0	4235																														4235
4236	24/08/1989	22/08/2012	22	3	F	Lapacho alto	Piped household water	1	Flush/pour to pit latrine	1	4236																														4236
4237	26/07/1994	22/08/2012	18	3	M	Lapacho alto	Piped household water	1	Pit latrine without slab or platform	0	4237																														4237
4238	19/11/1994	22/08/2012	18	3	F	Lapacho alto	Piped household water	1	Pit latrine without slab or platform	0	4238																														4238
4239		22/08/2012	1	1	M	Lapacho alto	Piped household water	1	Pit latrine without slab or platform	0											4239	30/05/2013	12,7	80							4239	30/07/2014	14,7	94
4240	27/12/1982	22/08/2012	82	3	M	Lapacho alto	Piped household water	1	Pit latrine without slab or platform	0	4240																														4240
4241	14/06/1935	22/08/2012	76	3	F	Lapacho alto	Piped household water	1	Pit latrine without slab or platform	0	4241																														4241
4242	18/07/1963	22/08/2012	39	3	M	Lapacho alto	Piped household water	1	Pit latrine without slab or platform	0	4242																														4242
4243	11/03/1973	22/08/2012	39	3	F	Lapacho alto	Piped household water	1	Pit latrine without slab or platform	0	4243																														4243
4244	15/04/1992	22/08/2012	20	3	M	Lapacho alto	Piped household water	1	Pit latrine without slab or platform	0	4244																														4244
4245	03/07/1997	22/08/2012	14	2	F	Lapacho alto	Piped household water	1	Pit latrine without slab or platform	0	4245	23/08/2012	64																		4245	30/07/2014	46,7								4245
4246	02/06/1993	22/08/2012	19	3	M	Lapacho alto	Piped household water	1	Pit latrine without slab or platform	0	4246																														4246
4247	02/06/1993	22/08/2012	19	3	F	Lapacho alto	Piped household water	1	Pit latrine without slab or platform	0	4247																														4247
4248	02/05/2012	29/05/2013	2	1	M		Without data		Without data		4248																														4248
4249	25/01/2030	22/08/2012	91	3	M	Lapacho alto	Piped household water	1	Pit latrine without slab or platform	0	4249																														4249
4250		22/08/2012	62	3	M	Lapacho alto	Piped household water	1	Pit latrine without slab or platform	0	4250																														4250
4251	11/09/1977	22/08/2012	34	3	M	Lapacho alto	Piped household water	1	Pit latrine without slab or platform	0	4251																														4251
4252	28/01/1978	22/08/2012	35	3	F	Lapacho alto	Piped household water	1	Pit latrine without slab or platform	0	4252
4253	26/09/1996	22/08/2012	16	3	F	Lapacho alto	Piped household water	1	Pit latrine without slab or platform	0	4253																														4253
4254	13/01/2002	22/08/2012	10	2	F	Lapacho alto	Piped household water	1	Pit latrine without slab or platform	0	4254	23/08/2012	36	144			0,23	0			4254	31/05/2013	41,5	153			0,83	0			4254	30/07/2014	50,2	153,5			-0,1	0
4255	19/12/2003	22/08/2012	9	2	M	Lapacho alto	Piped household water	1	Pit latrine without slab or platform	0	4255	05/09/2012	25	123			-1,36	0	-0,61	0	4255	31/05/2013	27,1	129			-0,96	0	-0,54	0	4255	30/07/2014	31,9	133,5			-1,14	0
4256	30/04/2005	22/08/2012	7	2	M	Lapacho alto	Piped household water	1	Pit latrine without slab or platform	0	4256	04/09/2012	25	117			-1,24	0	0,36	0											4256	30/07/2014	30,9	130			-0,63	0	0,44	0
4257	15/04/2007	22/08/2012	5	2	F	Lapacho alto	Piped household water	1	Pit latrine without slab or platform	0	4257	23/08/2012	18	104			-1,5	0	-0,32	0	4257	23/05/2013	19,4	101,5			-2,76	1	-0,33	0	4257	30/07/2014	22,9	120,5			-0,35	0	-0,05	0
4258	10/11/2008	22/08/2012	4	1	M	Lapacho alto	Piped household water	1	Pit latrine without slab or platform	0	4258	23/08/2012	14,65	90	1,56	0	-2,89	1	-0,66	0	4258	31/05/2013	16,1	97,5	1,11	0	-2,14	1	-0,61	0	4258	30/07/2014	20	114,5			0,05	0	0,05	0	4258
4259	06/04/2011	22/08/2012	2	1	F	Lapacho alto	Piped household water	1	Pit latrine without slab or platform	0											4259	31/05/2013	11,3	79	1,3	0	-2,5	1	-0,39	0	4259	30/07/2014	14,7	92,5	1,13	0	-1,29	0	0,07	0
4260	28/03/1982	22/08/2012	31	3	M	Lapacho alto	Piped household water	1	Pit latrine without slab or platform	0	4260																														4260
4261	22/05/1984	22/08/2012	29	3	F	Lapacho alto	Piped household water	1	Pit latrine without slab or platform	0	4261																														4261
4262	31/12/2001	22/08/2012	12	2	F	Lapacho alto	Piped household water	1	Pit latrine without slab or platform	0	4262	23/08/2012	34	148			0,81	0																							4262
4263	29/06/2007	22/08/2012	5	2	F	Lapacho alto	Piped household water	1	Pit latrine without slab or platform	0	4263	23/08/2012	21	111			0,2	0	0,89	0	4263	23/05/2013	27,3	116,4			0,36	0	1,96	0	4263	30/07/2014	28,8	128			1,22	0	1,46	0	4263
4264	02/09/2011	22/08/2012	1	1	F	Lapacho alto	Piped household water	1	Pit latrine without slab or platform	0																					4264	30/07/2014	14	98	-0,52	0	0,99	0	0,2	0	4264
4265	19/10/1959	22/08/2012	53	3	M	Lapacho alto	Piped household water	1	Pit latrine without slab or platform	0	4265																														4265
4266	30/08/1955	22/08/2012	57	3	F	Lapacho alto	Piped household water	1	Pit latrine without slab or platform	0	4266																														4266
4267	30/07/1994	22/08/2012	18	3	M	Lapacho alto	Piped household water	1	Pit latrine without slab or platform	0	4267																														4267
4268	20/09/1995	22/08/2012	17	3	F	Lapacho alto	Piped household water	1	Pit latrine without slab or platform	0	4268																														4268
4269	25/06/1987	22/08/2012	24	3	M	Lapacho alto	Piped household water	1	Pit latrine without slab or platform	0	4269																														4269
4270	14/03/2008	22/08/2012	5	2	M	Lapacho alto	Piped household water	1	Pit latrine without slab or platform	0	4270	23/08/2012	17	110	-0,99	0	0,84	0	-0,1	0											4270	30/07/2014	21	130			2,34	0	-0,14	0	4270
4271	17/04/2012	22/08/2012	1	1	F	Lapacho alto	Piped household water	1	Pit latrine without slab or platform	0	4271																														4271
4273	17/08/1990	22/08/2012	22	3	M	Lapacho alto	Piped household water	1	Pit latrine without slab or platform	0	4273																														4273
4274	18/08/1982	22/08/2012	30	3	F	Lapacho alto	Piped household water	1	Pit latrine without slab or platform	0	4274																														4274
4275	11/02/1986	22/08/2012	27	3	F	Lapacho alto	Piped household water	1	Pit latrine without slab or platform	0	4275
4276	24/04/2001	22/08/2012	1	1	M	Lapacho alto	Piped household water	1	Pit latrine without slab or platform	0	4276	23/08/2012	29	137			-1,17	0			4276	23/05/2013	34,9	142			-1,07	0			4276	30/07/2014	40,5	151			-0,93	0			4276
4278	10/07/1976	22/08/2012	36	3	F	Lapacho alto	Piped household water	1	Pit latrine without slab or platform	0	4278																														4278
4279	02/03/1977	22/08/2012	36	3	M	Lapacho alto	Piped household water	1	Pit latrine without slab or platform	0	4279																														4279
4280	05/05/1994	22/08/2012	18	3	M	Lapacho alto	Piped household water	1	Pit latrine without slab or platform	0	4280																														4280
4281	21/06/1997	22/08/2012	15	3	F	Lapacho alto	Piped household water	1	Pit latrine without slab or platform	0	4281																														4281
4282	14/12/1999	22/08/2012	13	2	M	Lapacho alto	Piped household water	1	Pit latrine without slab or platform	0	4282	06/09/2012	55	149			-0,69	0
4283	19/09/2002	22/08/2012	10	2	F	Lapacho alto	Piped household water	1	Pit latrine without slab or platform	0	4283	06/09/2012	29	135			-0,54	0	-0,53	0	4283	22/05/2013	34	141			-0,29	0			4283	30/07/2014	41	152			0,23	0
4284	20/03/1980	22/08/2012	33	3	M	Lapacho alto	Piped household water	1	Pit latrine without slab or platform	0	4284																														4284
4285	02/12/1982	22/08/2012	30	3	M	Lapacho alto	Piped household water	1	Pit latrine without slab or platform	0	4285																														4285
4286	16/04/2000	22/08/2012	12	2	F	Lapacho alto	Piped household water	1	Pit latrine without slab or platform	0	4286	23/08/2012	47	155			0,26	0			4286	23/05/2013	49,2	158,5			0,25	0													4286
4287	05/04/2001	22/08/2012	12	2	M	Lapacho alto	Piped household water	1	Pit latrine without slab or platform	0	4287	23/08/2012	48	150			0,68	0			4287	23/05/2013	52	150			0,01	0			4287	30/07/2014	47	143			-2,04	1			4287
4288	13/05/2003	22/08/2012	9	2	M	Lapacho alto	Piped household water	1	Pit latrine without slab or platform	0											4288	23/05/2013	45,6	136			-0,3	0	2,06	0											4288
4289	09/04/2006	22/08/2012	6	2	M	Lapacho alto	Piped household water	1	Pit latrine without slab or platform	0	4289	23/08/2012	23	110			-1,61	0	0,53	0											4289	30/07/2014	30	138			1,58	0	0,89	0	4289
4290	05/06/2009	22/08/2012	3	1	M	Lapacho alto	Piped household water	1	Pit latrine without slab or platform	0	4290	23/08/2012	17	96	2,07	0	-0,46	0	1,14	0	4290	31/05/2013	18,3	102	1,62	0	-0,29	0	0,89	0	4290	30/07/2014	20,6	109			-0,37	0	0,76	0	4290
4291	22/11/2010	22/08/2012	2	1	F	Lapacho alto	Piped household water	1	Pit latrine without slab or platform	0	4291	23/08/2012	12,6	80	2,38	0	-1,2	0	1,18	0	4291	31/05/2013	14,1	91	0,99	0	0,03	0	0,78	0	4291	30/07/2014	17,4	99	1,63	0	-0,35	0	0,89	0	4291
4292	18/04/1976	22/08/2012	35	3	M	Lapacho alto	Piped household water	1	Pit latrine without slab or platform	0	4292																														4292
4293	05/08/1983	22/08/2012	28	3	F	Lapacho alto	Piped household water	1	Pit latrine without slab or platform	0	4293
4294	09/08/1997	22/08/2012	14	2	F	Lapacho alto	Piped household water	1	Pit latrine without slab or platform	0	4294	23/08/2012	47	155			-0,98	0			4294	31/05/2013	46	153,5			-1,31	0			4294	30/07/2014	49,2								4294	23/08/2012	36	9,9	1
4295	16/03/2001	22/08/2012	11	2	M	Lapacho alto	Piped household water	1	Pit latrine without slab or platform	0	4295	06/09/2012	34,2	142,5			-0,49	0			4295	30/05/2013	39	151			0,08	0													4295
4296	08/06/2004	22/08/2012	11	2	M	Lapacho alto	Piped household water	1	Pit latrine without slab or platform	0	4296	06/09/2012	24,8	126			-0,45	0	-0,35	0	4296	23/05/2013	28	130			-0,39	0	0	0	4296	30/07/2014	28,4	135			-0,55	0
4298	02/12/2008	22/08/2012	3	1	F	Lapacho alto	Piped household water	1	Pit latrine without slab or platform	0	4298	23/08/2012	13	81	2,35	0	-4,73	1	-1,31	0	4298	31/05/2013	15	98	0,24	0	-1,79	0	-0,95	0	4298	30/07/2014	17,9	108			-1,02	0	-0,58	0	4298
4299	13/10/2011	22/08/2012	1	1	M	Lapacho alto	Piped household water	1	Pit latrine without slab or platform	0	4299																														4299
4300	15/08/1952	22/08/2012	59	3	M	Lapacho alto	Piped household water	1	Pit latrine without slab or platform	0	4300																														4300
4301	14/07/1977	22/08/2012	37	3	F	Lapacho alto	Piped household water	1	Pit latrine without slab or platform	0	4301																														4301
4302	30/11/1993	22/08/2012	18	3	F	Lapacho alto	Piped household water	1	Pit latrine without slab or platform	0	4302																														4302
4303	20/04/2000	22/08/2012	12	2	F	Lapacho alto	Piped household water	1	Pit latrine without slab or platform	0	4303	23/08/2012	52	144			-1,33	0																							4303
4304	15/05/2005	22/08/2012	7	2	F	Lapacho alto	Piped household water	1	Pit latrine without slab or platform	0	4304																														4304
4305	28/02/2010	22/08/2012	3	1	F	Lapacho alto	Piped household water	1	Pit latrine without slab or platform	0											4305	23/08/2013	18	114	-1,25	0	3,72	0	1,36	0											4305
4306		22/08/2012	1	1	M	Lapacho alto	Piped household water	1	Pit latrine without slab or platform	0	4306																														4306
4307	14/11/1977	22/08/2012	34	3	M	Lapacho alto	Piped household water	1	Pit latrine without slab or platform	0	4307																														4307
4308	06/08/1984	22/08/2012	28	3	F	Lapacho alto	Piped household water	1	Pit latrine without slab or platform	0	4308																														4308
4309	09/01/2004	22/08/2012	12	2	F	Lapacho alto	Piped household water	1	Pit latrine without slab or platform	0	4309	21/11/2012	42,3	145			2,19	0	2,24	0																					4309
4310	09/01/2004	22/08/2012	9	2	F	Lapacho alto	Piped household water	1	Pit latrine without slab or platform	0											4310	30/05/2013	23,2	135			0,02	0	-1,54	0											4310
4311	10/12/1946	22/08/2012	65	3	F	Lapacho alto	Piped household water	1	Pit latrine without slab or platform	0	4311																														4311
4312	18/08/1958	22/08/2012	53	3	F	Lapacho alto	Piped household water	1	Flush/pour to pit latrine	1	4312																														4312
4313	15/09/1996	22/08/2012	15	3	M	Lapacho alto	Piped household water	1	Pit latrine without slab or platform	0	4313																														4313
4314	15/09/1993	22/08/2012	19	3	F	Lapacho alto	Piped household water	1	Pit latrine without slab or platform	0	4314																														4314
4315	02/03/2011	22/08/2012	1	1	F	Lapacho alto	Piped household water	1	Pit latrine without slab or platform	0	4315	24/08/2012	10,3	73	1,73	0	-2,59	1	0,09	0	4315	30/05/2013	12	74	2,92	0	-4,21	1	-0,06	0	4315	30/07/2014	14,6	89	1,78	0	-2,33	1	-0,09	0	4315
4316	17/02/1985	22/08/2012	28	3	M	Lapacho alto	Piped household water	1	Pit latrine without slab or platform	0	4316																														4316
4317	21/04/1985	22/08/2012	27	3	F	Lapacho alto	Piped household water	1	Pit latrine without slab or platform	0	4317																														4317
4318	06/12/2002	22/08/2012	10	2	F	Lapacho alto	Piped household water	1	Pit latrine without slab or platform	0	4318	24/08/2012	33,9	133			-0,61	0	0,55	0	4318	30/05/2013	38,3	138			-0,56	0													4318
4319	30/05/2007	22/08/2012	5	2	M	Lapacho alto	Piped household water	1	Pit latrine without slab or platform	0	4319	24/08/2012	21	107			-0,91	0	0,83	0	4319	30/05/2013	21,6	135			3,86	0	0,38	0											4319
4320	23/03/2010	22/08/2012	3	1	F	Lapacho alto	Piped household water	1	Pit latrine without slab or platform	0	4320	24/08/2012	12,5	78,5	2,46	0	-3,29	1	-0,01	0	4320	30/05/2013	15,8	85	3,5	0	-2,96	1	0,77	0											4320
4321	10/06/1966	22/08/2012	46	3	M	Lapacho alto	Piped household water	1	Pit latrine without slab or platform	0	4321																														4321
4322	23/09/1971	22/08/2012	41	3	F	Lapacho alto	Piped household water	1	Pit latrine without slab or platform	0	4322																														4322
4323	28/06/1998	22/08/2012	19	3	F	Lapacho alto	Piped household water	1	Pit latrine without slab or platform	0	4323																														4323
4324	07/02/1996	22/08/2012	17	3	F	Lapacho alto	Piped household water	1	Pit latrine without slab or platform	0	4324																														4324
4325	07/05/1998	22/08/2012	14	2	F	Lapacho alto	Piped household water	1	Pit latrine without slab or platform	0	4325	24/08/2012	53								4325	30/05/2013	49,8								4325	30/07/2014	51,1								4325
4326	28/10/2001	22/08/2012	11	2	M	Lapacho alto	Piped household water	1	Pit latrine without slab or platform	0	4326	24/08/2012	31	128			-2,12	1			4326	23/05/2013	31,5	134			-1,79	0			4326	30/07/2014	34,8	138			-2,21	1			4326
4327	09/11/2003	22/08/2012	9	2	M	Lapacho alto	Piped household water	1	Pit latrine without slab or platform	0	4327	24/08/2012	27,1	125			-1,09	0	-0,1	0	4327	23/05/2013	28,3	131			-0,7	0	-0,31	0	4327	30/07/2014	32	153,5			1,8	0			4327
4328	06/03/2007	22/08/2012	6	2	M	Lapacho alto	Piped household water	1	Pit latrine without slab or platform	0	4328	24/08/2012	19,4	110			-0,58	0	0,03	0	4328	30/05/2013	20,6	117			-0,07	0	-0,16	0	4328	30/07/2014	23,1	120			-0,73	0	-0,24	0	4328
4329	24/04/2009	22/08/2012	3	1	M	Lapacho alto	Piped household water	1	Pit latrine without slab or platform	0	4329	24/08/2012	13,9	89,5	1,04	0	-2,35	1	-0,63	0	4329	30/05/2013	14,8	90	1,68	0	-3,3	1	-0,87	0	4329	30/07/2014	19,2	114			0,55	0	0,13	0	4329
4330	04/11/1952	22/08/2012	60	3	M	Lapacho alto	Piped household water	1	Pit latrine without slab or platform	0	4330																														4330
4331	22/05/1958	22/08/2012	54	3	F	Lapacho alto	Piped household water	1	Pit latrine without slab or platform	0	4331																														4331
4332	21/03/1935	22/08/2012	76	3	F	Lapacho alto	Piped household water	1	Pit latrine without slab or platform	0	4332																														4332
4333	05/07/1971	22/08/2012	41	3	F	Lapacho alto	Piped household water	1	Pit latrine without slab or platform	0	4333
4334	28/09/1996	22/08/2012	16	3	F	Lapacho alto	Piped household water	1	Pit latrine without slab or platform	0	4334																														4334
4335	30/01/1981	22/08/2012	33	3	M	Lapacho alto	Piped household water	1	Pit latrine without slab or platform	0	4335																														4335
4336	29/07/1983	22/08/2012	29	3	F	Lapacho alto	Piped household water	1	Pit latrine without slab or platform	0	4336																														4336
4337	09/06/2000	22/08/2012	12	2	F	Lapacho alto	Piped household water	1	Pit latrine without slab or platform	0	4337	23/08/2012	39	144			-1,22	0																							4337
4338	16/05/2005	22/08/2012	7	2	F	Lapacho alto	Piped household water	1	Pit latrine without slab or platform	0	4338	23/08/2012	25	122			-0,06	0	0,51	0											4338	30/07/2014	33	137			0,53	0	0,75	0	4338
4339	04/09/2007	22/08/2012	5	2	F	Lapacho alto	Piped household water	1	Pit latrine without slab or platform	0	4339	23/08/2012	18	103	1,17	0	-1,31	0	-0,06	0																					4339
4340	12/04/2009	22/08/2012	4	1	F	Lapacho alto	Piped household water	1	Pit latrine without slab or platform	0	4340																														4340
4341	20/06/1954	22/08/2012	58	3	F	Lapacho alto	Piped household water	1	Pit latrine without slab or platform	0	4341																														4341
4342	20/09/1957	22/08/2012	54	3	F	Lapacho alto	Piped household water	1	Pit latrine without slab or platform	0	4342																														4342
4343	25/12/1975	22/08/2012	84	3	M	Lapacho alto	Piped household water	1	Pit latrine without slab or platform	0	4343																														4343
4344	13/08/1978	22/08/2012	33	3	F	Lapacho alto	Piped household water	1	Pit latrine without slab or platform	0	4344																														4344
4345	23/03/1980	22/08/2012	32	3	F	Lapacho alto	Piped household water	1	Pit latrine without slab or platform	0	4345																														4345
4346	01/12/1986	22/08/2012	26	3	M	Lapacho alto	Piped household water	1	Pit latrine without slab or platform	0	4346																														4346
4347	27/05/1996	22/08/2012	16	3	M	Lapacho alto	Piped household water	1	Pit latrine without slab or platform	0	4347																														4347
4348	17/12/1997	22/08/2012	14	2	M	Lapacho alto	Piped household water	1	Pit latrine without slab or platform	0	4348	24/08/2012	45	160			-0,94	0			4348																				4348
4349	22/06/2000	22/08/2012	12	2	F	Lapacho alto	Piped household water	1	Pit latrine without slab or platform	0	4349	24/08/2012	31	129			-3,38	1													4349	30/07/2014	37	144,5			-2,24	1			4349
4350	05/05/2003	22/08/2012	9	2	M	Lapacho alto	Piped household water	1	Pit latrine without slab or platform	0	4350	24/08/2012	29	123			-1,82	0	0	0	4350	22/05/2013	30,8	128			-1,57	0	-0,07	0	4350	30/07/2014	41,2	135			-1,39	0			4350
4351	12/11/2005	22/08/2012	7	2	M	Lapacho alto	Piped household water	1	Pit latrine without slab or platform	0	4351	24/08/2012	22	120			-0,09	0	-0,12	0	4351	23/05/2013	22,7	122			-0,49	0	-0,46	0	4351	30/07/2014	24,1	128			-0,52	0	-0,87	0	4351
4352	05/05/2009	22/08/2012	3	1	F	Lapacho alto	Piped household water	1	Pit latrine without slab or platform	0	4352	23/08/2012	21,2	113	0,7	0	3,91	0	2,7	0	4352	23/05/2013	23,9	118,5	0,76	0	3,56	0	2,62	0											4352	05/09/2012	6900	11,1	0	8	552	1	0
4353	30/08/1953	22/08/2012	59	3	M	Lapacho alto	Piped household water	1	Pit latrine without slab or platform	0	4353																														4353
4354	25/03/2012	22/08/2012	1	1		Lapacho alto	Piped household water	1	Pit latrine without slab or platform	0	4354																														4354
4355	19/08/1989	22/08/2012	23	3	M	Lapacho alto	Piped household water	1	Pit latrine without slab or platform	0	4355																														4355
4356	28/10/1973	22/08/2012	39	3	F	Lapacho alto	Piped household water	1	Pit latrine without slab or platform	0	4356																														4356
4357	05/07/1981	22/08/2012	31	3	M	Lapacho alto	Piped household water	1	Pit latrine without slab or platform	0	4357																														4357
4358	13/06/1993	22/08/2012	19	3	F	Lapacho alto	Piped household water	1	Pit latrine without slab or platform	0	4358																														4358
4359	16/12/1993	22/08/2012	19	3	F	Lapacho alto	Piped household water	1	Pit latrine without slab or platform	0	4359																														4359
4360	03/09/1999	22/08/2012	13	2	M	Lapacho alto	Piped household water	1	Pit latrine without slab or platform	0	4360	05/09/2012	67	165			1,2	0			4360	23/05/2013	65,5	169			1,01	0			4360	30/07/2014	67								4360
4361	28/02/2002	22/08/2012	11	2	F	Lapacho alto	Piped household water	1	Pit latrine without slab or platform	0	4361	24/08/2012	36	146			0,66	0			4361	30/05/2013	37,4	147			0,06	0			4361	30/07/2014	47,4	159			0,79	0			4361
4362	12/11/2003	22/08/2012	9	2	M	Lapacho alto	Piped household water	1	Pit latrine without slab or platform	0	4362	24/08/2012	29	128			-0,58	0	0,35	0	4362	22/05/2013	28,7	127			-1,34	0	-0,21	0	4362	30/07/2014	31,3	141			-0,08	0			4362
4363	20/10/2007	22/08/2012	5	2	F	Lapacho alto	Piped household water	1	Pit latrine without slab or platform	0	4363	05/09/2012	17	100	1,19	0	-1,84	0	-0,38	0	4363	30/05/2013	18,7	110			-0,57	0	-0,24	0	4363	30/07/2014	63						6,96	0	4363
4364	28/06/2010	22/08/2012	2	1	F	Lapacho alto	Piped household water	1	Pit latrine without slab or platform	0	4364	24/08/2012	13	84	1,68	0	-1,01	0	0,72	0	4364	30/05/2013	12,5	86	0,79	0	-2,23	1	-0,71	0	4364	30/07/2014	15,7	87	2,96	0	-3,76	1	-0,25	0	4364
4365	19/02/1989	22/08/2012	23	3	F	Lapacho alto	Piped household water	1	Pit latrine without slab or platform	0	4365																														4365
4366	21/11/1992	22/08/2012	19	3	F	Lapacho alto	Piped household water	1	Pit latrine without slab or platform	0	4366																														4366
4367	15/07/1994	22/08/2012	19	3	M	Lapacho alto	Piped household water	1	Pit latrine without slab or platform	0	4367																														4367
4368	12/08/1994	22/08/2012	18	3	F	Lapacho alto	Piped household water	1	Pit latrine without slab or platform	0	4368																														4368
4369	10/09/2009	22/08/2012	4	1	F	Lapacho alto	Piped household water	1	Pit latrine without slab or platform	0	4369	24/08/2012	11,8	85	0,39	0	-2,56	1	-1,21	0	4369	30/05/2013	13	90	0,31	0	-2,56	1	-1,31	0	4369	30/07/2014	16,7						-0,51	0	4369
4370		22/08/2012	62	3	M	Lapacho alto	Piped household water	1	Pit latrine without slab or platform	0	4370																														4370
4371	28/03/1950	22/08/2012	62	3	F	Lapacho alto	Piped household water	1	Pit latrine without slab or platform	0	4371																														4371
4372	06/01/1981	22/08/2012	32	3	F	Lapacho alto	Piped household water	1	Pit latrine without slab or platform	0	4372																														4372
4373	27/05/1989	22/08/2012	23	3	F	Lapacho alto	Piped household water	1	Pit latrine without slab or platform	0	4373																														4373
4374	01/11/1993	22/08/2012	19	3	M	Lapacho alto	Piped household water	1	Pit latrine without slab or platform	0	4374																														4374
4375	22/10/1998	22/08/2012	14	2	M	Lapacho alto	Piped household water	1	Pit latrine without slab or platform	0	4375	06/09/2012	51,8	170			1	0													4375	30/07/2014	60								4375
4376	16/11/2002	22/08/2012	11	2	F	Lapacho alto	Piped household water	1	Pit latrine without slab or platform	0	4376	23/08/2012	30,4	134			-0,5	0	-0,11	0	4376	23/05/2013	34,7	144,5			0,4	0			4376	30/07/2014	52								4376
4377	26/01/2004	22/08/2012	9	2	M	Lapacho alto	Piped household water	1	Pit latrine without slab or platform	0	4377	23/08/2012	23	122			-1,42	0	-1,12	0											4377	30/07/2014	29,7	132			-1,29	0			4377
4378	25/04/1981	22/08/2012	32	3	M	Lapacho alto	Piped household water	1	Pit latrine without slab or platform	0	4378																														4378
4379	22/06/2006	22/08/2012	6	2	F	Lapacho alto	Piped household water	1	Pit latrine without slab or platform	0	4379	23/08/2012	16,4	104			-2,34	1	-1,58	0	4379	23/05/2013	17,9	119			-0,25	0	-1,46	0	4379	30/07/2014	19	117			-1,74	0	-1,92	0	4379
4380	02/07/2007	22/08/2012	6	2	M	Lapacho alto	Piped household water	1	Pit latrine without slab or platform	0	4380	23/08/2012	16	100			-2,31	1	-1,19	0	4380	31/05/2013	17	105			-2,13	1	-1,37	0	4380	30/07/2014	20	111			-2,1	1	-1,07	0	4380
4381	16/05/1986	22/08/2012	26	3	M	Lapacho alto	Piped household water	1	Pit latrine without slab or platform	0	4381																														4381
4382	23/11/1989	22/08/2012	23	3	F	Lapacho alto	Piped household water	1	Pit latrine without slab or platform	0	4382																														4382
4383	28/12/2011	22/08/2012	1	1	M	Lapacho alto	Piped household water	1	Pit latrine without slab or platform	0											4383	31/05/2013	13,3	80	2,79	0	-0,5	0	1,93	0	4383	30/07/2014	13,4	88	0,94	0	-1,36	0	-0,06	0	4383
4384	13/10/1954	22/08/2012	58	3	F	Lapacho alto	Piped household water	1	Pit latrine without slab or platform	0	4384																														4384
4385	11/09/1980	22/08/2012	32	3	F	Lapacho alto	Piped household water	1	Pit latrine without slab or platform	0	4385																														4385
4386	15/09/1996	22/08/2012	16	3	F	Lapacho alto	Piped household water	1	Pit latrine without slab or platform	0	4386																														4386
4387	20/04/1999	22/08/2012	13	2	F	Lapacho alto	Piped household water	1	Pit latrine without slab or platform	0	4387	05/09/2012	52,9	147,5			-1,49	0													4387	30/07/2014	64,4								4387
4388	11/04/2001	22/08/2012	12	2	F	Lapacho alto	Piped household water	1	Pit latrine without slab or platform	0	4388	05/09/2012	35,7	144			-0,53	0													4388	30/07/2014	47,3	154			-0,52	0			4388
4389	13/05/2004	22/08/2012	18	3	M	Lapacho alto	Piped household water	1	Pit latrine without slab or platform	0	4389																														4389
4390	05/05/2009	22/08/2012	3	1	F	Lapacho alto	Piped household water	1	Pit latrine without slab or platform	0	4390	05/09/2012	14,7	90	1,64	0	-1,95	0	0,05	0																					4390
4391	08/08/1955	22/08/2012	57	3	F	Lapacho alto	Piped household water	1	Pit latrine without slab or platform	0	4391																														4391
4392	02/06/1988	22/08/2012	24	3	F	Lapacho alto	Piped household water	1	Pit latrine without slab or platform	0	4392																														4392
4393	14/08/1995	22/08/2012	17	3	F	Lapacho alto	Piped household water	1	Pit latrine without slab or platform	0	4393																														4393
4394	11/08/1998	22/08/2012	14	2	M	Lapacho alto	Piped household water	1	Flush/pour to pit latrine	1	4394	24/08/2012	54	166			0,33	0																							4394
4395	14/03/2000	22/08/2012	13	2	M	Lapacho alto	Piped household water	1	Pit latrine without slab or platform	0	4395	24/08/2012	41	145			-0,98	0													4395	30/07/2014	53,6								4395
4396		22/08/2012	4	1	F	Lapacho alto	Piped household water	1	Pit latrine without slab or platform	0																					4396	30/07/2014	14,7								4396
4397	11/11/1966	22/08/2012	46	3	M	Lapacho alto	Piped household water	1	Pit latrine without slab or platform	0	4397																														4397
4398	04/06/1975	22/08/2012	37	3	F	Lapacho alto	Piped household water	1	Pit latrine without slab or platform	0	4398																														4398
4399	28/05/1994	22/08/2012	18	3	F	Lapacho alto	Piped household water	1	Pit latrine without slab or platform	0	4399																														4399
4400	13/06/1998	22/08/2012	14	2	F	Lapacho alto	Piped household water	1	Pit latrine without slab or platform	0	4400	24/08/2012	43	147			-1,91	0			4400	30/05/2013									4400	30/07/2014	49,5								4400
4401	22/04/2000	22/08/2012	12	2	F	Lapacho alto	Piped household water	1	Pit latrine without slab or platform	0	4401	24/08/2012	38	144			-1,33	0			4401	30/05/2013	39,5	145			-1,7	0			4401	30/07/2014	46,1	156			-0,64	0			4401
4402	06/12/2003	22/08/2012	9	2	F	Lapacho alto	Piped household water	1	Pit latrine without slab or platform	0	4402																														4402
4403	06/09/2006	22/08/2012	7	2	M	Lapacho alto	Piped household water	1	Pit latrine without slab or platform	0	4403	24/08/2012	23	116			0,05	0	0,87	0	4403	23/05/2013	23	121			0,18	0	0,26	0	4403	30/07/2014	27,8	131			0,77	0	0,68	0	4403
4404	15/03/2008	22/08/2012	5	2	M	Lapacho alto	Piped household water	1	Pit latrine without slab or platform	0	4404	24/08/2012	18	104	0,99	0	-0,52	0	0,33	0											4404	30/07/2014	22,6	118			-0,03	0	0,41	0	4404
4405	15/03/2011	22/08/2012	3	1	F	Lapacho alto	Piped household water	1	Pit latrine without slab or platform	0	4405	24/08/2012	8,54	74	-0,54	0	-2,1	1	-1,39	0	4405	30/05/2013	11	80	0,8	0	-2,35	1	-0,71	0	4405	30/07/2014	14,7	91	1,43	0	-1,77	0	0	0	4405
4406	19/12/2011	22/08/2012	1	1	M	Lapacho alto	Piped household water	1	Pit latrine without slab or platform	0	4406																														4406
4407	19/01/1946	22/08/2012	91	3	M	Lapacho alto	Piped household water	1	Pit latrine without slab or platform	0	4407																														4407
4408	02/11/1946	22/08/2012	66	3	F	Lapacho alto	Piped household water	1	Pit latrine without slab or platform	0	4408																														4408
4409	29/07/1971	22/08/2012	4	1	M	Lapacho alto	Piped household water	1	Pit latrine without slab or platform	0	4409																														4409
4410	29/07/1983	22/08/2012	29	3	F	Lapacho alto	Piped household water	1	Pit latrine without slab or platform	0	4410																														4410
4411	24/01/1998	22/08/2012	15	3	M	Lapacho alto	Piped household water	1	Pit latrine without slab or platform	0	4411	24/08/2012	51	158			-1,13	0													4411	30/07/2014	52,8								4411
4412	05/11/1998	22/08/2012	14	2	M	Lapacho alto	Piped household water	1	Pit latrine without slab or platform	0											4412	30/05/2013	69,7	164			-0,34	0													4412
4413	11/11/2000	22/08/2012	12	2	F	Lapacho alto	Piped household water	1	Pit latrine without slab or platform	0	4413	24/08/2012	26	148			-0,28	0			4413	30/05/2013	38,4	149			-0,76	0			4413	30/07/2014	36,2	160			0,15	0			4413
4414	01/01/2001	22/08/2012	11	2	M	Lapacho alto	Piped household water	1	Pit latrine without slab or platform	0	4414	24/08/2012	35	141			-0,84	0			4414	30/05/2013	38,8	138			-1,91	0			4414	30/07/2014	45,9	151			-1,22	0			4414
4415	06/08/2005	22/08/2012	7	2	F	Lapacho alto	Piped household water	1	Pit latrine without slab or platform	0	4415	24/08/2012	23	120			-0,2	0	0,14	0	4415	30/05/2013	24,8	120			-0,95	0	0,08	0	4415	30/07/2014	27,1	130			-0,39	0	-0,23	0	4415
4417	06/08/2005	22/08/2012	7	2	F	Lapacho alto	Piped household water	1	Pit latrine without slab or platform	0											4417	30/05/2013	23,5	119			-1,13	0	-0,26	0	4417	30/07/2014	26,5	128			-0,72	0	-0,36	0	4417
4418	11/07/2007	22/08/2012	5	2	M	Lapacho alto	Piped household water	1	Pit latrine without slab or platform	0											4418	22/05/2013	23	101			-2,9	1	0,95	0	4418	30/07/2014	18,8	122			-0,01	0	-1,54	0	4418
4419	14/12/2010	22/08/2012	2	1	F	Lapacho alto	Piped household water	1	Pit latrine without slab or platform	0	4419	24/08/2012	8,9	75	-0,31	0	-2,65	1	-1,55	0	4419	30/05/2013	11,1	81	0,67	0	-2,65	1	-1,03	0	4419	30/07/2014	15,4	92	1,72	0	-1,94	0	0,07	0	4419
4421	15/09/1985	22/08/2012	27	3	M	Lapacho alto	Piped household water	1	Pit latrine without slab or platform	0	4421																														4421
4422	08/02/1991	22/08/2012	22	3	F	Lapacho alto	Piped household water	1	Pit latrine without slab or platform	0	4422																														4422
4423	05/08/2006	22/08/2012	6	2	F	Lapacho alto	Piped household water	1	Pit latrine without slab or platform	0	4423	24/08/2012	21	113			-0,47	0	0,23	0	4423	23/05/2013	23,2	118			-0,31	0	0,37	0	4423	30/07/2014	25,9	103			-4,05	1	0,22	0	4423
4424	26/01/2010	22/08/2012	2	1	M	Lapacho alto	Piped household water	1	Pit latrine without slab or platform	0	4424	24/08/2012	14	86	1,93	0	-1,91	0	0,33	0	4424	30/05/2013	14,5	92	1,01	0	-1,72	0	-0,29	0	4424	30/07/2014	16,5	97,5	1,41	0	-2,08	1	-0,39	0	4424
4425	10/07/2011	22/08/2012	1	1	F	Lapacho alto	Piped household water	1	Pit latrine without slab or platform	0	4425	24/08/2012	8	71	-0,5	0	-1,81	0	-1,23	0	4425	30/05/2013	9,9	76	0,65	0	-2,92	1	-1,02	0	4425	30/07/2014	11,8	88	-0,33	0	-1,96	0	-1,34	0	4425
4426	12/08/1979	22/08/2012	33	3	M	Lapacho alto	Piped household water	1	Pit latrine without slab or platform	0	4426																														4426
4427	04/04/1991	22/08/2012	22	3	F	Lapacho alto	Piped household water	1	Pit latrine without slab or platform	0	4427																														4427
4428	01/10/2000	22/08/2012	12	2	F	Lapacho alto	Piped household water	1	Pit latrine without slab or platform	0	4428	24/08/2012	58	148			-0,38	0			4428	23/05/2013	52,6	150			-0,68	0													4428
4429	01/04/2002	22/08/2012	11	2	F	Lapacho alto	Piped household water	1	Pit latrine without slab or platform	0	4429	24/08/2012	36	138			-0,48	0													4429	30/07/2014	50,8								4429
4430	07/05/2004	22/08/2012	8	2	M	Lapacho alto	Piped household water	1	Pit latrine without slab or platform	0	4430	24/08/2012	20	116			-2,23	1	-2	0	4430	22/05/2013	22,7	122			-1,79	0	-1,53	0	4430	30/07/2014	24,6	131			-1,23	0			4430
4431	12/12/2005	22/08/2012	7	2	M	Lapacho alto	Piped household water	1	Pit latrine without slab or platform	0	4431	24/08/2012	19	110			-1,94	0	-1,16	0																					4431
4432	23/06/2006	22/08/2012	6	2	F	Lapacho alto	Piped household water	1	Pit latrine without slab or platform	0	4432	24/08/2012	46	109			-1,37	0	5,03	0	4432	23/05/2013	24,1	117,5			-0,52	0	0,53	0											4432
4433	04/04/1952	22/08/2012	61	3	M	Lapacho alto	Piped household water	1	Pit latrine without slab or platform	0	4433																														4433
4434	17/08/1990	22/08/2012	21	3	M	Lapacho alto	Piped household water	1	Pit latrine without slab or platform	0	4434																														4434
4435	30/12/1994	22/08/2012	19	3	F	Lapacho alto	Piped household water	1	Pit latrine without slab or platform	0	4435																														4435
4436	27/08/2011	22/08/2012	1	1	M	Lapacho alto	Piped household water	1	Pit latrine without slab or platform	0	4436																				4436	30/07/2014	21	102	3,17	0	1,78	0	3,23	0	4436	24/08/2012	19900	11,3	0	7	1393	1	1
4437	28/11/1968	22/08/2012	91	3	M	Lapacho alto	Piped household water	1	Pit latrine without slab or platform	0	4437																														4437
4438	10/02/1967	22/08/2012	45	3	M	Lapacho alto	Piped household water	1	Pit latrine without slab or platform	0	4438																														4438
4439	02/08/1952	22/08/2012	60	3	M	Lapacho alto	Piped household water	1	Pit latrine without slab or platform	0	4439																														4439
4440	03/12/1994	22/08/2012	18	3	F	Lapacho alto	Piped household water	1	Pit latrine without slab or platform	0	4440																														4440
4441	09/03/2001	22/08/2012	12	2	F	Lapacho alto	Piped household water	1	Pit latrine without slab or platform	0	4441	24/08/2012	53,5	144			-0,58	0																							4441
4442	19/09/1973	22/08/2012	36	3	M	Lapacho alto	Piped household water	1	Pit latrine without slab or platform	0	4442																														4442
4443	09/05/1985	22/08/2012	27	3	F	Lapacho alto	Piped household water	1	Pit latrine without slab or platform	0	4443																														4443
4444	07/05/2008	22/08/2012	4	1	M	Lapacho alto	Piped household water	1	Pit latrine without slab or platform	0	4444	24/08/2012	18,3	102	1,62	0	-0,77	0	0,59	0	4444	30/05/2013	18,8	110			-0,08	0	0,13	0											4444
4445	06/07/2010	22/08/2012	2	1	F	Lapacho alto	Piped household water	1	Pit latrine without slab or platform	0	4445	24/08/2012	12,4	82	1,64	0	-1,55	0	0,38	0	4445	30/05/2013	13,5	89	0,94	0	-1,39	0	-0,07	0	4445	30/07/2014	15,7	96	1,14	0	-1,66	0	-0,23	0	4445
4446	20/08/2043	22/08/2012	69	3	F	Lapacho alto	Piped household water	1	Pit latrine without slab or platform	0	4446																														4446
4447	04/08/1970	22/08/2012	33	3	M	Lapacho alto	Piped household water	1	Pit latrine without slab or platform	0	4447																														4447
4448	25/07/1995	29/05/2013	17	3	M		Without data		Without data		4448																														4448
4449	17/05/1980	29/05/2013	32	3	M		Piped household water	1	Pit latrine without slab or platform	0	4449																														4449
4450	05/07/1999	22/08/2012	13	2	F	Lapacho alto	Piped household water	1	Pit latrine without slab or platform	0	4450	24/08/2012	41	142			-2,15	1													4450	30/07/2014	50,9								4450
4451	09/11/2006	22/08/2012	6	2	F	Lapacho alto	Piped household water	1	Pit latrine without slab or platform	0	4451	24/08/2012	19	109			-0,97	0	-0,26	0											4451	30/07/2014	22,9	124			-0,16	0	-0,36	0	4451
4452	09/10/2011	22/08/2012	1	1	M	Lapacho alto	Piped household water	1	Pit latrine without slab or platform	0																					4452	30/07/2014	12,7	85	1,02	0	-2,65	1	-0,78	0	4452
4453	22/04/1976	22/08/2012	36	3	M	Lapacho alto	Piped household water	1	Pit latrine without slab or platform	0	4453																														4453
4454	31/12/1976	22/08/2012	36	3	F	Lapacho alto	Piped household water	1	Pit latrine without slab or platform	0	4454																														4454
4455	26/10/1993	22/08/2012	19	3	M	Lapacho alto	Piped household water	1	Pit latrine without slab or platform	0	4455																														4455
4456	26/08/1995	22/08/2012	17	3	F	Lapacho alto	Piped household water	1	Pit latrine without slab or platform	0	4456																														4456
4457	14/11/1997	22/08/2012	15	3	M	Lapacho alto	Piped household water	1	Pit latrine without slab or platform	0	4457	24/08/2012	54	165			-0,36	0																							4457
4458	30/03/1999	22/08/2012	14	2	F	Lapacho alto	Piped household water	1	Pit latrine without slab or platform	0	4458	24/08/2012	47	156			-0,28	0													4458	30/07/2014	51								4458
4459	26/05/2001	22/08/2012	12	2	M	Lapacho alto	Piped household water	1	Pit latrine without slab or platform	0	4459	24/08/2012	33	147			0,37	0			4459	23/05/2013	35,9	152			0,42	0			4459	30/07/2014	40,7								4459
4460	26/09/2011	22/08/2012	1	1	M	Lapacho alto	Piped household water	1	Pit latrine without slab or platform	0											4460	30/05/2013	8,8	75	-0,94	0	-3,3	1	-2,28	1	4460	30/07/2014	12,7	86,2	0,73	0	-2,38	1	-0,83	0	4460
4461	03/03/1988	22/08/2012	25	3	M	Lapacho alto	Piped household water	1	Pit latrine without slab or platform	0	4461																														4461
4462	10/02/1994	22/08/2012	19	3	F	Lapacho alto	Piped household water	1	Pit latrine without slab or platform	0	4462																														4462
4464	06/11/2007	22/08/2012	5	2	F	Lapacho alto	Piped household water	1	Pit latrine without slab or platform	0	4464	05/09/2012	15	99	0,04	0	-2	0	-1,23	0											4464	30/07/2014	17,9	112			-1,35	0	-1,33	0	4464
4465	24/08/2010	22/08/2012	2	1	F	Lapacho alto	Piped household water	1	Pit latrine without slab or platform	0	4465	05/09/2012	11	80	0,8	0	-1,87	0	-0,41	0											4465	30/07/2014	16,5	95	1,86	0	-1,69	0	0,26	0	4465
4466	19/11/2011	22/08/2012	1	1	M	Lapacho alto	Piped household water	1	Pit latrine without slab or platform	0																					4466	30/07/2014	11,8	85	0,13	0	-2,44	1	-1,27	0	4466
4467	10/11/1990	22/08/2012	22	3	M	Lapacho alto	Piped household water	1	Pit latrine without slab or platform	0	4467																														4467
4468	01/04/1993	22/08/2012	20	3	F	Lapacho alto	Piped household water	1	Pit latrine without slab or platform	0	4468																														4468
4469	14/09/2011	22/08/2012	1	1	M	Lapacho alto	Piped household water	1	Pit latrine without slab or platform	0	4469	05/09/2012	12,3	76	2,74	0	0,24	0	2,3	0																					4469
4470	01/05/1982	22/08/2012	29	3	M	Lapacho alto	Piped household water	1	Flush/pour to pit latrine	1	4470																														4470
4471	25/08/1958	22/08/2012	54	3	M	Lapacho alto	Piped household water	1	Pit latrine without slab or platform	0	4471																														4471
4472	05/07/1969	22/08/2012	43	3	F	Lapacho alto	Piped household water	1	Pit latrine without slab or platform	0	4472																														4472
4473	23/02/1988	22/08/2012	25	3	M	Lapacho alto	Piped household water	1	Pit latrine without slab or platform	0	4473																														4473
4475	30/05/2005	22/08/2012	7	2	F	Lapacho alto	Piped household water	1	Pit latrine without slab or platform	0	4475	24/08/2012	16	109			-2,37	1	-2,54	1	4475	22/05/2013	17	102			-4,22	1	-2,65	1											4475
4476	10/11/2010	22/08/2012	1	1	M	Lapacho alto	Piped household water	1	Flush/pour to pit latrine	1	4476	24/08/2012	10	80	-0,53	0	-1,91	0	-1,35	0	4476	30/05/2013	13	88	0,57	0	-1,28	0	-0,26	0											4476
4477	15/10/1971	22/08/2012	40	3	M	Lapacho alto	Piped household water	1	Pit latrine without slab or platform	0	4477																														4477
4478	08/06/1988	22/08/2012	24	3	F	Lapacho alto	Piped household water	1	Pit latrine without slab or platform	0	4478																														4478
4479	18/09/2003	22/08/2012	9	2	F	Lapacho alto	Piped household water	1	Pit latrine without slab or platform	0	4479	24/08/2012	28,4	128			-0,67	0	0,09	0																					4479
4480	20/04/2007	22/08/2012	8	2	M	Lapacho alto	Piped household water	1	Pit latrine without slab or platform	0	4480	24/08/2012	22,3	116			0,86	0	1,17	0											4480	30/07/2014	27,9	126			0,5	0	1,16	0	4480
4481	07/02/2008	22/08/2012	5	2	F	Lapacho alto	Piped household water	1	Pit latrine without slab or platform	0	4481	24/08/2012	15,7	91	2,13	0	-3,4	1	-0,66	0	4481	30/05/2013	15,5	96			-3,09	1	-1,37	0											4481
4482	15/04/2010	22/08/2012	3	1	F	Lapacho alto	Piped household water	1	Pit latrine without slab or platform	0	4482										4482										4482										4482
4483	10/05/1970	22/08/2012	41	3	M	Lapacho alto	Piped household water	1	Pit latrine without slab or platform	0	4483																														4483
4484	15/08/1974	22/08/2012	37	3	F	Lapacho alto	Piped household water	1	Pit latrine without slab or platform	0	4484																														4484
4485	14/04/1999	22/08/2012	14	2	M	Lapacho alto	Piped household water	1	Pit latrine without slab or platform	0											4485	23/05/2013	39,1	144			-2,58	1			4485	30/07/2014	47,2								4485
4486	04/01/2002	22/08/2012	11	2	M	Lapacho alto	Piped household water	1	Pit latrine without slab or platform	0	4486																														4486
4487	13/08/2004	22/08/2012	8	2	M	Lapacho alto	Piped household water	1	Pit latrine without slab or platform	0											4487	22/05/2013	26	122			-1,58	0	-0,37	0	4487	30/07/2014									4487
4488	12/01/2008	22/08/2012	5	2	F	Lapacho alto	Piped household water	1	Pit latrine without slab or platform	0											4488	30/05/2013	19	109			-0,5	0	0,04	0	4488	30/07/2014	21,5	116			-0,42	0	0,05	0	4488
4489	12/12/2009	22/08/2012	3	1	M	Lapacho alto	Piped household water	1	Pit latrine without slab or platform	0											4489	30/05/2013	14,6	92	1,09	0	-1,92	0	-0,37	0	4489	30/07/2014	16,9	104	0,26	0	-0,79	0	-0,31	0	4489
4490	11/04/1982	22/08/2012	33	3	F	Lapacho alto	Piped household water	1	Pit latrine without slab or platform	0	4490																														4490
4491	11/04/1982	22/08/2012	30	3	F	Lapacho alto	Piped household water	1	Pit latrine without slab or platform	0	4491																														4491
4492	15/04/1988	22/08/2012	24	3	M	Lapacho alto	Piped household water	1	Pit latrine without slab or platform	0	4492																														4492
4493	13/01/2008	22/08/2012	5	2	M	Lapacho alto	Piped household water	1	Pit latrine without slab or platform	0	4493	24/08/2012	17,5	104	0,67	0	-0,77	0	-0,03	0											4493	30/07/2014	23	122			0,56	0	0,4	0	4493
4494	04/05/2002	22/08/2012	11	2	M	Lapacho alto	Piped household water	1	Pit latrine without slab or platform	0	4494	24/08/2012	35	135			-0,68	0																							4494
4495	24/05/1963	22/08/2012	49	3	F	Lapacho alto	Piped household water	1	Pit latrine without slab or platform	0	4495																														4495
4496	13/06/1999	22/08/2012	13	2	F	Lapacho alto	Piped household water	1	Pit latrine without slab or platform	0	4496	24/08/2012	37,3	143			-2,04	1			4496	23/05/2013	41	152			-1,1	0			4496	30/07/2014	49,7								4496
4497	15/04/1943	22/08/2012	70	3	M	Lapacho alto	Piped household water	1	Pit latrine without slab or platform	0	4497																														4497
4499	15/08/1956	22/08/2012	56	3	F	Lapacho alto	Piped household water	1	Pit latrine without slab or platform	0	4499																														4499
4500	12/05/2002	22/08/2012	10	2	F	Lapacho alto	Piped household water	1	Pit latrine without slab or platform	0	4500	24/08/2012	30	146			0,86	0																							4500
4501	31/12/1952	22/08/2012	60	3	M	Lapacho alto	Piped household water	1	Pit latrine without slab or platform	0	4501																														4501
4502	28/06/1991	22/08/2012	21	3	F	Lapacho alto	Piped household water	1	Pit latrine without slab or platform	0	4502																														4502
4503	28/08/2002	22/08/2012	12	2	F	Lapacho alto	Piped household water	1	Pit latrine without slab or platform	0	4503																														4503
4504	07/08/2004	29/05/2013	8	2	M	Las Moras	Piped household water	1	Pit latrine without slab or platform	0	4504																														4504	22/05/2013	12000	7,9	1	34	4080	1	1
4505	20/05/1979	22/08/2012	33	3	F	Lapacho alto	Piped household water	1	Pit latrine without slab or platform	0	4505																														4505
4506	19/09/2004	22/08/2012	7	2	M	Lapacho alto	Piped household water	1	Pit latrine without slab or platform	0	4506																														4506
4507	10/06/1976	22/08/2012	36	3	M	Lapacho alto	Piped household water	1	Pit latrine without slab or platform	0	4507																														4507
4508	07/04/1977	22/08/2012	36	3	F	Lapacho alto	Piped household water	1	Pit latrine without slab or platform	0	4508																														4508
4509	22/02/1997	22/08/2012	16	3	F	Lapacho alto	Piped household water	1	Pit latrine without slab or platform	0	4509																														4509
4510	22/02/1999	22/08/2012	14	2	F	Lapacho alto	Piped household water	1	Pit latrine without slab or platform	0	4510																														4510
4511	25/02/2001	22/08/2012	12	2	M	Lapacho alto	Piped household water	1	Pit latrine without slab or platform	0											4511	04/09/2013	36	159			0,88	0													4511
4512	31/01/2003	22/08/2012	10	2	M	Lapacho alto	Piped household water	1	Pit latrine without slab or platform	0	4512																														4512
4513	16/08/1963	22/08/2012	50	3	M	Lapacho alto	Piped household water	1	Pit latrine without slab or platform	0	4513																														4513
4514	14/04/1979	22/08/2012	34	3	M	Lapacho alto	Piped household water	1	Pit latrine without slab or platform	0	4514																														4514
4515	20/06/1954	22/08/2012	58	3	F	Lapacho alto	Piped household water	1	Pit latrine without slab or platform	0	4515																														4515
4516	26/09/1985	22/08/2012	27	3	M	Lapacho alto	Piped household water	1	Pit latrine without slab or platform	0	4516																														4516
4517	01/05/1994	22/08/2012	18	3	F	Lapacho alto	Piped household water	1	Pit latrine without slab or platform	0	4517																														4517
4518	15/04/1997	22/08/2012	16	3	M	Lapacho alto	Piped household water	1	Pit latrine without slab or platform	0	4518																														4518
4526	23/03/1997	22/08/2012	15	3	F	Lapacho alto	Piped household water	1	Pit latrine without slab or platform	0	4526	24/08/2012	54								4526	30/05/2013	56,4								4526	30/07/2014	55,8								4526
4527	13/04/1998	22/08/2012	15	3	F	Lapacho alto	Piped household water	1	Pit latrine without slab or platform	0	4527	24/08/2012	50																												4527
4528	24/10/2002	22/08/2012	10	2	F	Lapacho alto	Piped household water	1	Pit latrine without slab or platform	0	4528	24/08/2012	28	133			-0,72	0	-0,65	0	4528	30/05/2013									4528	30/07/2014	42,9	149,5			-0,05	0			4528
4529	17/08/2006	22/08/2012	6	2	M	Lapacho alto	Piped household water	1	Pit latrine without slab or platform	0	4529	24/08/2012	17,7	107			-1,84	0	-1,15	0	4529	30/05/2013	21,3	115			-1,06	0	-0,36	0	4529	30/07/2014	24,5	124			-0,53	0	-0,22	0	4529
4530	06/02/2011	22/08/2012	1	1	F	Lapacho alto	Piped household water	1	Pit latrine without slab or platform	0	4530	24/08/2012	9,14	73	0,46	0	-2,82	1	-1,03	0	4530	30/05/2013	10,1	81	-0,38	0	-2,31	1	-1,59	0	4530	30/07/2014	13,5	93,5	-0,01	0	-1,32	0	-0,76	0	4530
4531	08/03/1949	22/08/2012	64	3	F	Lapacho alto	Piped household water	1	Pit latrine without slab or platform	0	4531																														4531
4532	03/05/1955	22/08/2012	57	3	M	Lapacho alto	Piped household water	1	Pit latrine without slab or platform	0	4532																														4532
4533	31/10/1977	22/08/2012	35	3	F	Lapacho alto	Piped household water	1	Pit latrine without slab or platform	0	4533																														4533
4534	26/04/1984	22/08/2012	28	3	M	Lapacho alto	Piped household water	1	Pit latrine without slab or platform	0	4534																														4534
4535	16/01/2001	22/08/2012	12	2	F	Lapacho alto	Piped household water	1	Pit latrine without slab or platform	0	4535	04/09/2012	51	153			0,59	0			4535	23/05/2013	56,9	148			-0,75	0			4535	30/07/2014									4535
4536	29/05/2003	22/08/2012	9	2	M	Lapacho alto	Piped household water	1	Pit latrine without slab or platform	0	4536	04/09/2012	32	128			-0,98	0	0,64	0											4536	30/07/2014	41	140			-0,6	0			4536
4537	10/03/1990	22/08/2012	23	3	M	Lapacho alto	Piped household water	1	Pit latrine without slab or platform	0	4537																														4537
4538	17/08/1994	22/08/2012	18	3	F	Lapacho alto	Piped household water	1	Pit latrine without slab or platform	0	4538																														4538
4539	17/07/2012	22/08/2012	2	1	F	Lapacho alto	Piped household water	1	Pit latrine without slab or platform	0																					4539	30/07/2014	11	78,6	1,1	0	-2,3	1	-0,41	0	4539
4540	25/05/1929	22/08/2012	63	3	M	Lapacho alto	Piped household water	1	Pit latrine without slab or platform	0	4540																														4540
4541	12/05/1956	22/08/2012	57	3	F	Lapacho alto	Piped household water	1	Pit latrine without slab or platform	0	4541																														4541
4542	03/05/1996	22/08/2012	16	3	F	Lapacho alto	Piped household water	1	Pit latrine without slab or platform	0	4542																														4542
4543	16/07/1984	22/08/2012	28	3	M	Lapacho alto	Piped household water	1	Pit latrine without slab or platform	0	4543																														4543
4544	17/07/1986	22/08/2012	26	3	F	Lapacho alto	Piped household water	1	Pit latrine without slab or platform	0	4544																														4544
4545	14/08/2002	22/08/2012	10	2	M	Lapacho alto	Piped household water	1	Pit latrine without slab or platform	0	4545	04/09/2012	27	136			-0,33	0	-0,92	0											4545	30/07/2014	39	146			-0,4	0			4545
4546	31/08/2007	22/08/2012	5	2	M	Lapacho alto	Piped household water	1	Pit latrine without slab or platform	0	4546	04/09/2012	17	101			-1,95	0	-0,57	0											4546	30/07/2014	22,6	119			-0,43	0	-0,03	0	4546
4547	28/05/2010	22/08/2012	2	1	M	Lapacho alto	Piped household water	1	Pit latrine without slab or platform	0	4547	04/09/2012	12	80	1,49	0	-3,03	1	-0,55	0											4547	30/07/2014	15,6	98	0,63	0	-1,52	0	-0,53	0	4547
4548	11/08/1974	22/08/2012	37	3	F	Lapacho alto	Piped household water	1	Pit latrine without slab or platform	0	4548																														4548
4549	31/10/1977	22/08/2012	34	3	M	Lapacho alto	Piped household water	1	Pit latrine without slab or platform	0	4549																														4549
4550	10/04/1997	22/08/2012	16	3	F	Lapacho alto	Piped household water	1	Pit latrine without slab or platform	0	4550																														4550
4551	18/04/2000	22/08/2012	13	2	M	Lapacho alto	Piped household water	1	Pit latrine without slab or platform	0											4551	31/05/2013	60								4551	30/07/2014	67								4551
4552	11/04/2004	22/08/2012	8	2	F	Lapacho alto	Piped household water	1	Pit latrine without slab or platform	0	4552	04/09/2012	23	120			-1,5	0	-0,83	0	4552	31/05/2013	25						-0,85	0	4552	30/07/2014	30,8	132			-1,32	0			4552
4553	06/03/2006	22/08/2012	7	2	F	Lapacho alto	Piped household water	1	Pit latrine without slab or platform	0	4553	04/09/2012	20	103			-2,83	1	-0,4	0	4553	31/05/2013	23,4						0,12	0	4553	30/07/2014	26,4	126			-0,49	0	0,04	0	4553
4554	05/01/2009	22/08/2012	3	1	M	Lapacho alto	Piped household water	1	Pit latrine without slab or platform	0											4554	31/05/2013	17,7	101	1,46	0	-1,14	0	0,24	0	4554	30/07/2014	20	109			-0,9	0	0,18	0	4554
4555	20/05/2011	22/08/2012	1	1	M	Lapacho alto	Piped household water	1	Pit latrine without slab or platform	0											4555	31/05/2013	12,8	85	1,11	0	-0,79	0	0,4	0	4555	30/07/2014	15,3	92	1,66	0	-1,47	0	0,31	0	4555
4556	18/11/1966	22/08/2012	45	3	M	Lapacho alto	Piped household water	1	Pit latrine without slab or platform	0	4556																														4556
4557	22/04/1981	22/08/2012	33	3	F	Lapacho alto	Piped household water	1	Pit latrine without slab or platform	0	4557																														4557
4558	03/03/1998	22/08/2012	15	3	M	Lapacho alto	Piped household water	1	Pit latrine without slab or platform	0	4558	04/09/2012	64	176			1,24	0			4558	31/05/2013	68,7								4558	30/07/2014	80								4558
4559	08/05/2000	22/08/2012	12	2	M	Lapacho alto	Piped household water	1	Pit latrine without slab or platform	0	4559	04/09/2012	62	169			2,47	0			4559	31/05/2013	67,3								4559	30/07/2014	79,8	180			1,99	0			4559
4560	05/02/2004	22/08/2012	9	2	F	Lapacho alto	Piped household water	1	Pit latrine without slab or platform	0	4560	04/09/2012	30	128			-0,33	0	0,66	0											4560	30/07/2014	40	141			-0,1	0			4560
4561	15/04/2008	22/08/2012	5	2	F	Lapacho alto	Piped household water	1	Pit latrine without slab or platform	0	4561	04/09/2012	18	102	1,38	0	-0,76	0	0,43	0	4561	31/05/2013	20,1	106			-0,81	0	0,62	0	4561	30/07/2014	22,8	115			-0,34	0	0,6	0	4561
4562	16/04/1981	22/08/2012	32	3	M	Lapacho alto	Piped household water	1	Pit latrine without slab or platform	0	4562																														4562
4563	29/06/1986	22/08/2012	26	3	F	Lapacho alto	Piped household water	1	Pit latrine without slab or platform	0	4563																														4563
4564	09/09/2000	22/08/2012	12	2	M	Lapacho alto	Piped household water	1	Pit latrine without slab or platform	0	4564																														4564
4565	25/10/2002	22/08/2012	10	2	M	Lapacho alto	Piped household water	1	Pit latrine without slab or platform	0	4565																														4565
4566	03/03/2012	22/08/2012	1	1	F	Lapacho alto	Piped household water	1	Pit latrine without slab or platform	0	4566																														4566
4567	04/06/1983	28/11/2012	29	3	M	Km 6	Piped household water	1	Pit latrine without slab or platform	0	4567																														4567
4568	14/08/1990	28/11/2012	22	3	F	Km 6	Piped household water	1	Pit latrine without slab or platform	0	4568																														4568
4569	03/03/2006	28/11/2012	7	2	M	Km 6	Piped household water	1	Pit latrine without slab or platform	0	4569	13/11/2012	24,9	117,5			-0,49	0	0,84	0																					4569
4570	08/03/2008	28/11/2012	5	2	M	Km 6	Piped household water	1	Pit latrine without slab or platform	0	4570	28/11/2012	15	93	1,21	0	-3,36	1	-1,3	0																					4570
4571	05/05/2010	28/11/2012	2	1	F	Km 6	Piped household water	1	Pit latrine without slab or platform	0	4571	28/11/2012	11	81	0,57	0	-2,89	1	-1,27	0																					4571
4572	01/05/1949	28/11/2012	64	3	M	Km 6	Piped household water	1	Pit latrine without slab or platform	0	4572																														4572
4573	05/10/2012	28/11/2012	0	1	F	Km 6	Piped household water	1	Pit latrine without slab or platform	0	4573																														4573
4574	02/05/1949	28/11/2012	63	3	M	Km 6	Piped household water	1	Pit latrine without slab or platform	0	4574																														4574
4575	12/09/1981	28/11/2012	30	3	F	Km 6	Piped household water	1	Pit latrine without slab or platform	0	4575																														4575
4576	06/03/2003	28/11/2012	10	2	M	Km 6	Piped household water	1	Pit latrine without slab or platform	0	4576																														4576
4577	25/11/2005	28/11/2012	7	2	F	Km 6	Piped household water	1	Pit latrine without slab or platform	0											4577	07/08/2013	34	122			-0,49	0	1,94	0											4577
4578	11/10/2009	28/11/2012	3	1	M	Km 6	Piped household water	1	Pit latrine without slab or platform	0	4578	28/11/2012	14,2	93	0,55	0	-1,09	0	-0,23	0																					4578
4579	03/05/1951	28/11/2012	61	3	M	Km 6	Piped household water	1	Pit latrine without slab or platform	0	4579																														4579
4580	15/03/1958	28/11/2012	55	3	F	Km 6	Piped household water	1	Pit latrine without slab or platform	0	4580																														4580
4581	15/03/1963	28/11/2012	50	3	F	Km 6	Piped household water	1	Pit latrine without slab or platform	0	4581																														4581
4582	08/11/2004	28/11/2012	8	2	M	Km 6	Piped household water	1	Pit latrine without slab or platform	0											4582	07/08/2013	28,2	129			-0,38	0	0,19	0	4582	05/05/2015	32,7								4582
4583	26/10/1974	28/11/2012	38	3	M	Km 6	Piped household water	1	Pit latrine without slab or platform	0	4583																														4583
4584	13/03/1997	28/11/2012	16	3	M	Km 6	Piped household water	1	Pit latrine without slab or platform	0	4584																														4584
4585	12/06/1962	28/11/2012	50	3	M	Km 6	Piped household water	1	Pit latrine without slab or platform	0	4585																														4585
4586	03/10/1985	28/11/2012	27	3	M	Km 6	Piped household water	1	Pit latrine without slab or platform	0	4586																														4586
4587	05/09/1992	28/11/2012	21	3	F	Km 6	Piped household water	1	Pit latrine without slab or platform	0	4587																														4587
4588	25/10/1994	28/11/2012	18	3	F	Km 6	Piped household water	1	Pit latrine without slab or platform	0	4588																														4588
4589	18/02/1998	28/11/2012	15	3	F	Km 6	Piped household water	1	Pit latrine without slab or platform	0	4589	20/11/2012	48	154			-1,06	0			4589	21/08/2013	49,3								4589	05/05/2015	48								4589
4590	25/06/2000	28/11/2012	12	2	F	Km 6	Piped household water	1	Pit latrine without slab or platform	0	4590	20/11/2012	51	152			-0,22	0			4590	21/08/2013	55	152			-0,72	0			4590	05/05/2015	52,2								4590
4591	08/08/1984	28/11/2012	29	3	F	Km 6	Piped household water	1	Pit latrine without slab or platform	0	4591																														4591
4592	09/04/1984	28/11/2012	28	3	M	Km 6	Piped household water	1	Pit latrine without slab or platform	0	4592																														4592
4593	03/11/1969	28/11/2012	43	3	M	Km 6	Piped household water	1	Pit latrine without slab or platform	0	4593																														4593
4594	30/08/1972	28/11/2012	40	3	F	Km 6	Piped household water	1	Pit latrine without slab or platform	0	4594																														4594
4595	15/03/1973	28/11/2012	39	3	F	Km 6	Piped household water	1	Pit latrine without slab or platform	0	4595																														4595	22/11/2012	8900	11,7	1	2	178	0	1
4596	03/09/1987	28/11/2012	25	3	M	Km 6	Piped household water	1	Pit latrine without slab or platform	0	4596																														4596
4597	16/03/1992	28/11/2012	20	3	M	Km 6	Piped household water	1	Pit latrine without slab or platform	0	4597																														4597
4598	21/02/2002	28/11/2012	13	2	F	Km 6	Piped household water	1	Pit latrine without slab or platform	0	4598	21/11/2012	32	137			-0,97	0																							4598
4599	28/03/1999	28/11/2012	14	2	M	Km 6	Piped household water	1	Pit latrine without slab or platform	0	4599	20/11/2012	57	162			0,16	0													4599	05/05/2015	55								4599
4600	03/01/1963	28/11/2012	43	3	F	Km 6	Piped household water	1	Pit latrine without slab or platform	0	4600																														4600
4601	30/03/1980	28/11/2012	32	3	F	Km 6	Piped household water	1	Pit latrine without slab or platform	0	4601																														4601
4602	20/04/1981	29/05/2013	32	3	M	Las Moras	Piped household water	1	Pit latrine without slab or platform	0	4602																														4602
4603	21/09/1996	28/11/2012	17	3	M	Km 6	Piped household water	1	Pit latrine without slab or platform	0	4603																														4603
4604	02/10/2002	28/11/2012	10	2	M	Km 6	Piped household water	1	Pit latrine without slab or platform	0	4604	28/11/2012	23,2	118			-3,2	1			4604	07/08/2013	58	159			2,51	0			4604	05/05/2015	30								4604
4605	06/04/2004	28/11/2012	9	2	M	Km 6	Piped household water	1	Pit latrine without slab or platform	0	4605																														4605
4606	14/02/2011	28/11/2012	2	1	M	Km 6	Piped household water	1	Pit latrine without slab or platform	0	4606	20/11/2012	13,1						1,09	0											4606	05/05/2015	19,5						1,15	0	4606
4607	28/07/1984	28/11/2012	28	3	M	Km 6	Piped household water	1	Pit latrine without slab or platform	0	4607																														4607
4608	02/07/1993	28/11/2012	19	3	F	Km 6	Piped household water	1	Pit latrine without slab or platform	0	4608																														4608
4609	17/06/2012	28/11/2012	0	1	F	Km 6	Piped household water	1	Pit latrine without slab or platform	0																					4609	05/05/2015	12						-0,98	0	4609
4610	03/09/1957	28/11/2012	55	3	M	Km 6	Piped household water	1	Pit latrine without slab or platform	0	4610																														4610
4611	05/05/1965	28/11/2012	48	3	F	Km 6	Piped household water	1	Pit latrine without slab or platform	0	4611
4612	25/09/1984	28/11/2012	28	3	M	Km 6	Piped household water	1	Pit latrine without slab or platform	0	4612
4613	08/01/1992	28/11/2012	21	3	F	Km 6	Piped household water	1	Pit latrine without slab or platform	0	4613
4614	16/10/1995	28/11/2012	17	3	M	Km 6	Piped household water	1	Pit latrine without slab or platform	0	4614
4615	15/04/2002	28/11/2012	11	2	M	Km 6	Piped household water	1	Pit latrine without slab or platform	0	4615																														4615
4616	14/08/2006	28/11/2012	6	2	M	Km 6	Piped household water	1	Pit latrine without slab or platform	0	4616	28/11/2012	23	116			-0,33	0	0,6	0	4616	22/08/2013	26	126			0,78	0	0,88	0	4616	05/05/2015	34,1	136			0,83	0	1,38	0	4616
4617	07/05/1930	28/11/2012	83	3	M	Km 6	Piped household water	1	Pit latrine without slab or platform	0	4617																														4617
4618	01/10/1975	28/11/2012	37	3	F	Km 6	Piped household water	1	Pit latrine without slab or platform	0	4618																														4618
4619	12/10/1994	28/11/2012	9	2	M	Km 6	Piped household water	1	Pit latrine without slab or platform	0	4619	20/11/2012	53																		4619	05/05/2015	59								4619
4620	08/06/1999	28/11/2012	13	2	F	Km 6	Piped household water	1	Pit latrine without slab or platform	0	4620	20/11/2012	46								4620	22/08/2013	48								4620	05/05/2015	45								4620
4621	06/11/1996	28/11/2012	12	2	F	Km 6	Piped household water	1	Pit latrine without slab or platform	0	4621	20/11/2012	55								4621	22/08/2013	54								4621	05/05/2015	58,5								4621
4622	13/03/1955	28/11/2012	57	3	M	Km 6	Piped household water	1	Pit latrine without slab or platform	0	4622																														4622
4623	15/12/1956	28/11/2012	60	3	F	Km 6	Piped household water	1	Open defecation	0	4623																														4623
4624	02/07/1986	28/11/2012	26	3	F	Km 6	Piped household water	1	Pit latrine without slab or platform	0	4624																														4624
4625	26/11/1989	28/11/2012	22	3	M	Km 6	Piped household water	1	Pit latrine without slab or platform	0	4625																														4625
4626	05/04/1993	29/05/2013	22	3	F		Without data		Without data		4626																														4626
4627	05/04/1993	28/11/2012	20	3	F	Km 6	Piped household water	1	Pit latrine without slab or platform	0	4627																														4627
4628	18/07/1993	28/11/2012	19	3	M	Km 6	Piped household water	1	Pit latrine without slab or platform	0	4628																														4628
4629	01/10/2044	28/11/2012	67	3	F	Km 6	Piped household water	1	Pit latrine without slab or platform	0	4629																														4629
4630	27/12/1951	28/11/2012	60	3	M	Km 6	Piped household water	1	Pit latrine without slab or platform	0	4630																														4630
4631	16/10/1976	28/11/2012	35	3	M	Km 6	Piped household water	1	Pit latrine without slab or platform	0	4631																														4631
4632	11/10/2001	28/11/2012	12	2	M	Km 6	Piped household water	1	Pit latrine without slab or platform	0	4632	13/11/2012	30,9	140			-0,54	0																							4632
4637	06/01/2048	28/11/2012	64	3	M	Km 6	Piped household water	1	Pit latrine without slab or platform	0	4637																														4637
4638	08/02/1953	28/11/2012	60	3	F	Km 6	Piped household water	1	Pit latrine without slab or platform	0	4638																														4638
4639	04/02/1973	28/11/2012	40	3	F	Km 6	Piped household water	1	Pit latrine without slab or platform	0	4639																														4639
4640	13/06/1981	28/11/2012	31	3	M	Km 6	Piped household water	1	Pit latrine without slab or platform	0	4640																														4640
4641	21/05/1986	28/11/2012	26	3	F	Km 6	Piped household water	1	Pit latrine without slab or platform	0	4641																														4641
4642	01/11/1986	28/11/2012	26	3	M	Km 6	Piped household water	1	Pit latrine without slab or platform	0	4642																														4642
4643	08/02/1992	28/11/2012	21	3	F	Km 6	Piped household water	1	Pit latrine without slab or platform	0	4643																														4643
4644	12/08/1992	28/11/2012	20	3	F	Km 6	Piped household water	1	Pit latrine without slab or platform	0	4644																														4644
4645	13/03/1994	28/11/2012	19	3	F	Km 6	Piped household water	1	Pit latrine without slab or platform	0	4645																														4645
4646	16/08/1995	28/11/2012	17	3	F	Km 6	Piped household water	1	Pit latrine without slab or platform	0	4646																														4646
4647	15/03/2003	28/11/2012	10	2	F	Km 6	Piped household water	1	Pit latrine without slab or platform	0	4647	28/11/2012	30	137			0,03	0	-0,14	0											4647	05/05/2015	45,5	152			-0,01	0			4647
4648	12/05/2007	28/11/2012	6	2	F	Km 6	Piped household water	1	Pit latrine without slab or platform	0	4648	28/11/2012	20	110			-0,5	0	0,27	0											4648	05/05/2015	33	124			-0,42	0	1,6	0	4648
4649	03/09/2007	28/11/2012	4	1	F	Km 6	Piped household water	1	Pit latrine without slab or platform	0	4649	28/11/2012	19	110			-0,12	0	0,15	0											4649	05/05/2015	30	126			0,24	0	1,29	0	4649
4650	02/12/2002	28/11/2012	3	1	M	Km 6	Piped household water	1	Pit latrine without slab or platform	0	4650																														4650
4651	20/12/2009	28/11/2012	3	1	F	Km 6	Piped household water	1	Pit latrine without slab or platform	0	4651	28/11/2012	14	92	0,7	0	-0,68	0	0,16	0											4651	05/05/2015	21,7	108			-0,69	0	0,94	0	4651
4652	04/02/1988	28/11/2012	25	3	M	Km 6	Piped household water	1	Pit latrine without slab or platform	0	4652																														4652
4653	08/11/1957	29/05/2013	53	3	F		Without data		Without data		4653																														4653
4654	05/09/1959	29/05/2013	51	3	F		Without data		Without data		4654																														4654
4655	26/09/1987	29/05/2013	23	3	M		Without data		Without data		4655																														4655
4656	09/09/1990	29/05/2013	21	3	M		Without data		Without data		4656																														4656
4657	19/10/1998	29/05/2013	14	2	F		Without data		Without data		4657																														4657
4658	11/09/2004	28/11/2012	8	2	M	Km 6	Piped household water	1	Pit latrine without slab or platform	0	4658																														4658
4659	06/08/1987	28/11/2012	25	3	F	Km 6	Piped household water	1	Pit latrine without slab or platform	0	4659																														4659
4660	05/02/2009	28/11/2012	3	1	M	Km 6	Piped household water	1	Pit latrine without slab or platform	0	4660																														4660
4661	28/10/1980	28/11/2012	31	3	M	Km 6	Piped household water	1	Pit latrine without slab or platform	0	4661																														4661
4662	16/08/1990	28/11/2012	22	3	F	Km 6	Piped household water	1	Pit latrine without slab or platform	0	4662																														4662
4663	19/10/2004	28/11/2012	8	2	F	Km 6	Piped household water	1	Pit latrine without slab or platform	0	4663	28/11/2012	27	130			0,48	0	0,38	0	4663	21/08/2013	31	137			0,9	0	0,66	0											4663
4664	29/03/2007	28/11/2012	6	2	M	Km 6	Piped household water	1	Pit latrine without slab or platform	0	4664	28/11/2012	17	105			-1,86	0	-1,16	0	4664	21/08/2013	20	101			-3,41	1	-0,52	0											4664
4665	26/03/2009	28/11/2012	4	1	F	Km 6	Piped household water	1	Pit latrine without slab or platform	0	4665	28/11/2012	15	94	1,04	0	-1,54	0	-0,18	0	4665	21/08/2013	18	99	1,98	0	-1,45	0	0,42	0											4665
4666	05/06/1961	28/11/2012	51	3	M	Km 6	Piped household water	1	Pit latrine without slab or platform	0	4666																														4666
4667	06/10/1970	28/11/2012	42	3	F	Km 6	Piped household water	1	Pit latrine without slab or platform	0	4667																														4667
4668	24/01/1987	28/11/2012	26	3	M	Km 6	Piped household water	1	Pit latrine without slab or platform	0	4668																														4668
4669	08/02/1990	28/11/2012	23	3	F	Km 6	Piped household water	1	Pit latrine without slab or platform	0	4669																														4669
4670	29/01/1992	28/11/2012	21	3	M	Km 6	Piped household water	1	Pit latrine without slab or platform	0	4670																														4670
4671	30/04/2010	28/11/2012	3	1	F	Km 6	Piped household water	1	Pit latrine without slab or platform	0	4671	18/11/2012	9,9	83	-1,11	0	-2,3	1	-2,14	1											4671	05/05/2015	14	102			-1,58	0	-1,87	0	4671
4672	02/10/2011	28/11/2012	1	1	F	Km 6	Piped household water	1	Pit latrine without slab or platform	0	4672	28/11/2012	71	72			-1,59	0													4672	05/05/2015	12	91	-0,82	0	-2,12	1	-1,81	0	4672
4673	23/02/2007	28/11/2012	6	2	F	Km 6	Piped household water	1	Open defecation	0	4673																														4673
4674	25/10/1961	28/11/2012	51	3	F	Km 6	Piped household water	1	Pit latrine without slab or platform	0	4674																														4674
4675	24/04/1990	28/11/2012	23	3	M	Km 6	Piped household water	1	Pit latrine without slab or platform	0	4675																														4675
4676	21/06/1999	28/11/2012	14	2	M	Km 6	Piped household water	1	Pit latrine without slab or platform	0	4676	13/11/2012	51,3	158			-0,13	0																							4676	14/11/2012	5600	12,8	0	16	896	1	1
4677	21/06/2009	28/11/2012	14	2	M	Km 6	Piped household water	1	Pit latrine without slab or platform	0	4677																														4677
4678	12/02/2002	28/11/2012	13	2	M	Km 6	Piped household water	1	Pit latrine without slab or platform	0	4678	14/11/2012	36,6	131			-1,62	0			4678	21/08/2013	37																		4678
4679	25/04/2006	28/11/2012	7	2	M	Km 6	Piped household water	1	Pit latrine without slab or platform	0	4679	13/11/2012	26,4	119,5			0,06	0	1,36	0	4679	07/08/2013	28,2						1,23	0											4679
4680	03/02/1957	28/11/2012	59	3	M	Km 6	Piped household water	1	Pit latrine without slab or platform	0	4680																														4680
4681	18/03/1958	28/11/2012	59	3	F	Km 6	Piped household water	1	Pit latrine without slab or platform	0	4681																														4681
4682	19/04/1976	28/11/2012	41	3	M	Km 6	Piped household water	1	Pit latrine without slab or platform	0	4682																														4682
4683	03/02/1990	28/11/2012	23	3	M	Km 6	Piped household water	1	Pit latrine without slab or platform	0	4683																														4683
4684	06/06/1994	28/11/2012	19	3	M	Km 6	Piped household water	1	Pit latrine without slab or platform	0	4684																														4684
4685	15/09/1975	28/11/2012	37	3	F	Km 6	Piped household water	1	Pit latrine without slab or platform	0	4685																														4685
4686	04/04/1985	28/11/2012	28	3	M	Km 6	Piped household water	1	Pit latrine without slab or platform	0	4686																														4686
4687	06/05/2003	28/11/2012	10	2	M	Km 6	Piped household water	1	Pit latrine without slab or platform	0	4687	13/11/2012	26,6						-0,71	0											4687	05/05/2015	35	130			-2,69	1			4687
4688	25/11/1984	28/11/2012	29	3	M	Km 6	Piped household water	1	Pit latrine without slab or platform	0	4688																														4688
4689	20/08/1935	28/11/2012	77	3	F	Km 6	Piped household water	1	Pit latrine without slab or platform	0	4689																														4689
4690	13/05/1971	28/11/2012	42	3	M	Km 6	Piped household water	1	Pit latrine without slab or platform	0	4690																														4690
4691	09/04/1974	28/11/2012	39	3	M	Km 6	Piped household water	1	Pit latrine without slab or platform	0	4691																														4691
4692	27/07/1982	28/11/2012	30	3	F	Km 6	Piped household water	1	Pit latrine without slab or platform	0	4692																														4692
4693	09/01/1998	28/11/2012	15	3	F	Km 6	Piped household water	1	Pit latrine without slab or platform	0	4693	28/11/2012	45,7	152			-1,38	0			4693	22/08/2013	48,3																		4693
4694	20/11/2001	28/11/2012	12	2	M	Km 6	Piped household water	1	Pit latrine without slab or platform	0	4694	14/11/2012	30,3	136,5			-0,97	0			4694	07/08/2013	33	140			-1,04	0
4695	16/05/2004	28/11/2012	9	2	M	Km 6	Piped household water	1	Pit latrine without slab or platform	0	4695	14/11/2012	22,7	126			-0,67	0	-1,16	0	4695	08/08/2013	26	128			-0,95	0	-0,68	0	4695	05/05/2015	34	140			-0,44	0			4695	14/11/2012	6600	11,7	0	20	1320	1	1
4696	05/06/2005	28/11/2012	8	2	M	Km 6	Piped household water	1	Pit latrine without slab or platform	0	4696	13/11/2012	19,3	111			-2,43	1	-1,64	0											4696	05/05/2015	35	125			-1,94	0	0,74	0	4696	14/11/2012	8100	12,3	0	12	972	1	0
4697	11/01/2004	28/11/2012	8	2	M	Km 6	Piped household water	1	Pit latrine without slab or platform	0	4697	28/11/2012	17,9	101			-5,18	1	-3,3	1	4697	07/08/2013	19,8	118			-2,82	1	-2,96	1	4697	05/05/2015	19	117			-4,08	1			4697
4698	13/07/2010	28/11/2012	2	1	F	Km 6	Piped household water	1	Pit latrine without slab or platform	0	4698	28/11/2012	11,8	81	1,33	0	-2,47	1	-0,41	0	4698	22/08/2013	14,5	88,5	1,81	0	-1,93	0	0,21	0	4698	05/05/2015	15	104	-1,02	0	-0,9	0	-1,21	0	4698
4699	05/06/1969	28/11/2012	43	3	M	Km 6	Piped household water	1	Pit latrine without slab or platform	0	4699																														4699
4700	30/08/1971	28/11/2012	42	3	F	Km 6	Piped household water	1	Pit latrine without slab or platform	0	4700																														4700
4701	15/08/1992	28/11/2012	20	3	M	Km 6	Piped household water	1	Pit latrine without slab or platform	0	4701																														4701
4702	24/12/1996	28/11/2012	16	3	F	Km 6	Piped household water	1	Pit latrine without slab or platform	0	4702																														4702
4703	12/08/2000	28/11/2012	12	2	F	Km 6	Piped household water	1	Pit latrine without slab or platform	0	4703	13/11/2012	38	147			-0,83	0			4703	07/08/2013	45,3	152			-0,62	0													4703
4704	25/04/2008	28/11/2012	5	2	F	Km 6	Piped household water	1	Pit latrine without slab or platform	0	4704																														4704
4705	25/09/1970	28/11/2012	42	3	M	Km 6	Piped household water	1	Pit latrine without slab or platform	0	4705																														4705
4706	18/08/1970	28/11/2012	42	3	F	Km 6	Piped household water	1	Pit latrine without slab or platform	0	4706																														4706
4707	17/09/1981	28/11/2012	32	3	F	Km 6	Piped household water	1	Pit latrine without slab or platform	0	4707																														4707
4708	25/12/1996	28/11/2012	16	3	F	Km 6	Piped household water	1	Pit latrine without slab or platform	0	4708																														4708
4709	06/09/1997	28/11/2012	15	3	F	Km 6	Piped household water	1	Pit latrine without slab or platform	0	4709																														4709
4710	21/07/1999	28/11/2012	13	2	M	Km 6	Piped household water	1	Pit latrine without slab or platform	0	4710	13/11/2012	47	155			-0,45	0																							4710
4711	20/09/1993	28/11/2012	19	3	F	Km 6	Piped household water	1	Pit latrine without slab or platform	0	4711																														4711
4712	09/08/2001	28/11/2012	12	2	F	Km 6	Piped household water	1	Pit latrine without slab or platform	0	4712	28/11/2012	37,9	142			-0,74	0																							4712
4713	26/03/2003	28/11/2012	10	2	F	Km 6	Piped household water	1	Pit latrine without slab or platform	0	4713																														4713
4714	24/01/2004	28/11/2012	7	2	M	Km 6	Piped household water	1	Pit latrine without slab or platform	0	4714	28/11/2012	21,7	112			-3,32	1	-1,74	0											4714	05/05/2015	38	155			1,51	0			4714
4715	05/02/2010	28/11/2012	3	1	F	Km 6	Piped household water	1	Pit latrine without slab or platform	0	4715	28/11/2012	12,9	89	0,44	0	-1,2	0	-0,31	0																					4715
4716	23/06/1966	28/11/2012	46	3	M	Km 6	Piped household water	1	Pit latrine without slab or platform	0	4716																														4716
4717	22/10/1974	28/11/2012	38	3	F	Km 6	Piped household water	1	Pit latrine without slab or platform	0	4717																														4717
4718	04/08/2000	28/11/2012	12	2	F	Km 6	Piped household water	1	Pit latrine without slab or platform	0	4718	13/11/2012	51,2	155			0,32	0			4718	07/08/2013	55,1	153			-0,49	0			4718	05/05/2015	50	157			-0,63	0			4718
4719	21/11/2002	28/11/2012	10	2	F	Km 6	Piped household water	1	Pit latrine without slab or platform	0	4719	28/11/2012	31,8	136			-0,43	0	-0,01	0	4719	22/08/2013	34,5								4719	05/05/2015	50	153			-0,11	0			4719
4720	25/11/2005	28/11/2012	7	2	F	Km 6	Piped household water	1	Pit latrine without slab or platform	0	4720																														4720
4721	13/03/1940	28/11/2012	73	3	F	Km 6	Piped household water	1	Pit latrine without slab or platform	0	4721																														4721
4722	22/04/1940	28/11/2012	73	3	M	Km 6	Piped household water	1	Pit latrine without slab or platform	0	4722																														4722
4723	30/03/1978	28/11/2012	35	3	F	Km 6	Piped household water	1	Pit latrine without slab or platform	0	4723																														4723
4724	03/02/1981	28/11/2012	32	3	M	Km 6	Piped household water	1	Pit latrine without slab or platform	0	4724																														4724
4725	17/07/1995	28/11/2012	18	3	M	Km 6	Piped household water	1	Pit latrine without slab or platform	0	4725																														4725
4726	10/07/1996	28/11/2012	17	3	M	Km 6	Piped household water	1	Pit latrine without slab or platform	0	4726																														4726
4727	14/04/1999	28/11/2012	14	2	M	Km 6	Piped household water	1	Pit latrine without slab or platform	0	4727	28/11/2012	52,8	165			0,58	0			4727	22/08/2013	47,8																		4727
4728	20/11/2001	28/11/2012	13	2	M	Km 6	Piped household water	1	Pit latrine without slab or platform	0	4728	13/11/2012	41,1	141			-0,3	0																							4728
4729	09/12/2004	28/11/2012	8	2	M	Km 6	Piped household water	1	Pit latrine without slab or platform	0	4729	28/11/2012	28,4	127			-0,02	0	0,77	0	4729	22/08/2013	28,6						0,31	0											4729
4730	20/04/1956	28/11/2012	57	3	M	Km 6	Piped household water	1	Pit latrine without slab or platform	0	4730																														4730
4731	20/06/1960	28/11/2012	53	3	F	Km 6	Piped household water	1	Pit latrine without slab or platform	0	4731																														4731
4732	08/02/1981	28/11/2012	32	3	F	Km 6	Piped household water	1	Pit latrine without slab or platform	0	4732																														4732
4733	04/12/1994	28/11/2012	18	3	M	Km 6	Piped household water	1	Pit latrine without slab or platform	0	4733																														4733
4734	23/05/2000	28/11/2012	13	2	F	Km 6	Piped household water	1	Pit latrine without slab or platform	0	4734	13/11/2012	45,7	158			0,6	0													4734	05/05/2015	65	160			-0,23	0			4734
4735	03/08/2002	28/11/2012	11	2	F	Km 6	Piped household water	1	Pit latrine without slab or platform	0	4735	13/11/2012	30,9	136,5			-0,6	0			4735	08/08/2013	35	141			-0,61	0			4735	05/05/2015	50								4735
4736	18/02/2004	28/11/2012	9	2	F	Km 6	Piped household water	1	Pit latrine without slab or platform	0	4736	13/11/2012	29,4	135			0,68	0	0,43	0	4736	08/08/2013	33	138			0,42	0	0,57	0											4736
4737	10/07/1980	28/11/2012	32	3	M	Km 6	Piped household water	1	Pit latrine without slab or platform	0	4737																														4737
4738	20/12/1983	28/11/2012	29	3	F	Km 6	Piped household water	1	Pit latrine without slab or platform	0	4738																														4738
4739	03/10/1998	28/11/2012	14	2	F	Km 6	Piped household water	1	Pit latrine without slab or platform	0	4739	28/11/2012	55,4	170			1,42	0													4739	05/05/2015	61								4739
4740	18/01/2000	28/11/2012	13	2	F	Km 6	Piped household water	1	Pit latrine without slab or platform	0	4740	13/11/2012	60,2	164			1,22	0													4740	05/05/2015	62								4740
4741	01/11/2001	28/11/2012	11	2	M	Km 6	Piped household water	1	Pit latrine without slab or platform	0	4741	28/11/2012	42,7	148			0,66	0													4741	05/05/2015	50								4741
4742	08/12/2006	28/11/2012	6	2	M	Km 6	Piped household water	1	Pit latrine without slab or platform	0	4742	28/11/2012	22,4	116			0,04	0	0,67	0											4742	05/05/2015	30						0,82	0	4742
4743	07/09/2009	28/11/2012	3	1	M	Km 6	Piped household water	1	Pit latrine without slab or platform	0	4743	28/11/2012	15	93	1,21	0	-1,26	0	0,11	0											4743	05/05/2015	32						3,48	0	4743
4744	15/02/2011	28/11/2012	2	1	F	Km 6	Piped household water	1	Open defecation	0	4744	28/11/2012	9,9	76	0,65	0	-2,61	1	-0,82	0											4744	05/05/2015	35	120	4,18	0	3,57	0	5,3	0	4744
4745	23/06/1957	28/11/2012	56	3	M	Km 6	Piped household water	1	Pit latrine without slab or platform	0	4745																														4745
4746	21/01/1965	28/11/2012	48	3	F	Km 6	Piped household water	1	Flush/pour to pit latrine	1	4746																														4746
4747	17/10/1993	28/11/2012	19	3	F	Km 6	Piped household water	1	Pit latrine without slab or platform	0	4747																														4747
4748	19/11/1976	28/11/2012	36	3	F	Km 6	Piped household water	1	Pit latrine without slab or platform	0	4748																														4748
4749	23/12/1975	28/11/2012	37	3	M	Km 6	Piped household water	1	Pit latrine without slab or platform	0	4749																														4749
4750	31/05/1995	28/11/2012	18	3	M	Km 6	Piped household water	1	Pit latrine without slab or platform	0	4750																														4750
4751	12/10/1997	28/11/2012	15	3	M	Km 6	Piped household water	1	Pit latrine without slab or platform	0	4751	28/11/2012	47,7																		4751	05/05/2015	65								4751
4752	12/10/1999	28/11/2012	13	2	M	Km 6	Piped household water	1	Pit latrine without slab or platform	0	4752	14/11/2012	50,8	163			0,84	0																							4752
4753	27/05/2002	28/11/2012	10	2	F	Km 6	Piped household water	1	Pit latrine without slab or platform	0	4753	13/11/2012	43,2	148,5			1,06	0			4753	07/08/2013	48	149			0,41	0													4753
4754	06/02/2004	28/11/2012	9	2	M	Km 6	Piped household water	1	Pit latrine without slab or platform	0	4754	28/11/2012	26	127			-0,77	0	-0,4	0																					4754
4755	20/04/2008	28/11/2012	5	2	F	Km 6	Piped household water	1	Pit latrine without slab or platform	0	4755	28/11/2012	16	101	0,34	0	-1,29	0	-0,58	0	4755	08/08/2013	17	104			-1,43	0	-0,68	0											4755
4756	29/10/2010	28/11/2012	3	1	M	Km 6	Piped household water	1	Pit latrine without slab or platform	0	4756																														4756
4757	25/10/1985	28/11/2012	27	3	F	Km 6	Piped household water	1	Pit latrine without slab or platform	0	4757																														4757
4758	26/08/2007	28/11/2012	5	2	F	Km 6	Piped household water	1	Pit latrine without slab or platform	0	4758	22/11/2012	21	101			-1,99	0	0,82	0	4758	22/08/2013	23	116			0,18	0	0,86	0	4758	05/05/2015	33						1,79	0	4758
4759	25/01/1975	28/11/2012	38	3	M	Km 6	Piped household water	1	Pit latrine without slab or platform	0	4759																														4759
4760	05/12/1965	28/11/2012	47	3	M	Km 6	Piped household water	1	Pit latrine without slab or platform	0	4760																														4760
4761	02/10/1972	28/11/2012	40	3	F	Km 6	Piped household water	1	Pit latrine without slab or platform	0	4761																														4761
4762	17/07/1988	28/11/2012	24	3	M	Km 6	Piped household water	1	Pit latrine without slab or platform	0	4762																														4762
4763	01/02/1991	28/11/2012	23	3	F	Km 6	Piped household water	1	Pit latrine without slab or platform	0	4763																														4763
4764	12/01/1993	28/11/2012	20	3	M	Km 6	Piped household water	1	Pit latrine without slab or platform	0	4764																														4764
4765	27/10/1994	28/11/2012	18	3	F	Km 6	Piped household water	1	Pit latrine without slab or platform	0	4765																														4765
4766	21/11/1996	28/11/2012	16	3	F	Km 6	Piped household water	1	Pit latrine without slab or platform	0	4766																														4766
4767	13/03/1999	28/11/2012	14	2	F	Km 6	Piped household water	1	Pit latrine without slab or platform	0	4767	28/11/2012	51																		4767	05/05/2015	50								4767
4768	01/08/2001	28/11/2012	12	2	F	Km 6	Piped household water	1	Pit latrine without slab or platform	0	4768	13/11/2012	60	159			1,82	0			4768	07/08/2013	70	164			1,85	0			4768	05/05/2015	90
4769	21/10/2003	28/11/2012	9	2	M	Km 6	Piped household water	1	Pit latrine without slab or platform	0	4769	13/11/2012	42,3	141,5			1,42	0	2,32	0	4769	07/08/2013	52	147			1,63	0	2,79	0
4770	17/07/2011	28/11/2012	1	1	M	Km 6	Piped household water	1	Pit latrine without slab or platform	0	4770	28/11/2012	10,3	80	-0,17	0	-0,25	0	-0,27	0																					4770
4771	01/10/1985	28/11/2012	27	3	M	Km 6	Piped household water	1	Pit latrine without slab or platform	0	4771																														4771
4772	06/08/1987	28/11/2012	25	3	F	Km 6	Piped household water	1	Pit latrine without slab or platform	0	4772																														4772
4773	24/03/2008	28/11/2012	5	2	F	Km 6	Piped household water	1	Pit latrine without slab or platform	0	4773	28/11/2012	20,9	110	1,21	0	0,57	0	1,17	0																					4773
4774	05/02/2009	28/11/2012	4	1	F	Km 6	Piped household water	1	Pit latrine without slab or platform	0	4774	28/11/2012	18,7	103	1,57	0	0,39	0	1,26	0																					4774
4775	20/10/1978	28/11/2012	35	3	M	Km 6	Piped household water	1	Pit latrine without slab or platform	0	4775																														4775
4776	31/10/1988	28/11/2012	24	3	F	Km 6	Piped household water	1	Pit latrine without slab or platform	0	4776																														4776
4777	20/12/2005	28/11/2012	7	2	F	Km 6	Piped household water	1	Pit latrine without slab or platform	0	4777	29/11/2012	20	114			-1,19	0	-0,7	0											4777	05/05/2015	29	133			-0,28	0	-0,1	0	4777
4778	06/04/2008	28/11/2012	5	2	M	Km 6	Piped household water	1	Pit latrine without slab or platform	0	4778	29/11/2012	15,4	98	0,47	0	-2,15	1	-1,04	0	4778	22/08/2013	17	105			-1,52	0	-0,91	0	4778	05/05/2015	22	117			-0,97	0	-0,35	0	4778
4779	25/03/1978	28/11/2012	34	3	M	Km 6	Piped household water	1	Pit latrine without slab or platform	0	4779																														4779
4780	08/07/1984	28/11/2012	28	3	F	Km 6	Piped household water	1	Pit latrine without slab or platform	0	4780																														4780
4781	13/08/1977	28/11/2012	35	3	F	Km 6	Piped household water	1	Pit latrine without slab or platform	0	4781																														4781
4782	21/01/1997	28/11/2012	15	3	F	Km 6	Piped household water	1	Pit latrine without slab or platform	0																					4782	05/05/2015	63								4782
4783	08/04/2001	28/11/2012	12	2	M	Km 6	Piped household water	1	Pit latrine without slab or platform	0	4783	13/11/2012	35	145			-0,23	0			4783	08/08/2013	89,6	149			-0,32	0													4783
4784	04/01/2010	28/11/2012	3	1	F	Km 6	Piped household water	1	Pit latrine without slab or platform	0	4784	28/11/2012	14	87	1,77	0	-1,92	0	0,21	0											4784	05/05/2015	20	108			-0,65	0	0,43	0	4784
4786	20/12/1978	28/11/2012	34	3	F	Km 6	Piped household water	1	Pit latrine without slab or platform	0	4786																														4786
4787	07/07/2003	28/11/2012	9	2	M	Km 6	Piped household water	1	Pit latrine without slab or platform	0	4787																														4787
4788	05/10/2007	28/11/2012	5	2	M	Km 6	Piped household water	1	Pit latrine without slab or platform	0	4788	14/11/2012	19	110			-0,1	0	0,18	0																					4788
4789	01/12/2009	28/11/2012	2	1	F	Km 6	Piped household water	1	Pit latrine without slab or platform	0	4789	29/11/2012	13	90	0,31	0	-1,32	0	-0,49	0																					4789
4790	07/04/2036	28/11/2012	76	3	F	Km 6	Piped household water	1	Pit latrine without slab or platform	0	4790																														4790
4791	18/11/1946	28/11/2012	75	3	M	Km 6	Piped household water	1	Pit latrine without slab or platform	0	4791																														4791
4792	21/08/1993	28/11/2012	19	3	F	Km 6	Piped household water	1	Pit latrine without slab or platform	0	4792																														4792
4793	05/03/1997	28/11/2012	16	3	F	Km 6	Piped household water	1	Pit latrine without slab or platform	0	4793																														4793
4794	29/11/1999	28/11/2012	13	2	M	Km 6	Piped household water	1	Pit latrine without slab or platform	0	4794	29/11/2012	58,3	160			0,53	0			4794	23/08/2013	53																		4794
4795	19/12/2011	28/11/2012	1	1	F	Km 6	Piped household water	1	Pit latrine without slab or platform	0											4795	23/08/2013	11	87	-0,72	0	1,38	0	0,24	0	4795	05/05/2015	18	95	2,75	0	-0,77	0	1,48	0	4795
4796	02/06/2040	28/11/2012	71	3	F	Km 6	Piped household water	1	Pit latrine without slab or platform	0	4796																														4796
4797	13/03/1969	28/11/2012	44	3	F	Km 6	Piped household water	1	Pit latrine without slab or platform	0	4797																														4797
4798	28/02/1975	28/11/2012	38	3	F	Km 6	Piped household water	1	Pit latrine without slab or platform	0	4798																														4798
4799	23/03/2004	28/11/2012	9	2	M	Km 6	Piped household water	1	Pit latrine without slab or platform	0	4799																														4799
4800	01/06/1972	28/11/2012	41	3	M	Km 6	Piped household water	1	Pit latrine without slab or platform	0	4800																														4800
4801	01/05/1977	28/11/2012	35	3	F	Km 6	Piped household water	1	Pit latrine without slab or platform	0	4801																														4801
4802	14/03/1995	28/11/2012	18	3	M	Km 6	Piped household water	1	Pit latrine without slab or platform	0	4802																														4802
4803	28/08/1998	28/11/2012	14	2	F	Km 6	Piped household water	1	Pit latrine without slab or platform	0	4803	29/11/2012	67,3	162			0,23	0			4803	21/08/2013	65																		4803
4804	23/04/2003	28/11/2012	10	2	M	Km 6	Piped household water	1	Pit latrine without slab or platform	0	4804	29/11/2012	32,2	132			-0,6	0	0,46	0	4804	23/08/2013	36,9	136,5			-0,47	0			4804	05/05/2015	39	148			-0,18	0			4804
4805	09/02/2010	28/11/2012	3	1	F	Km 6	Piped household water	1	Pit latrine without slab or platform	0	4805	29/11/2012	16	94	1,73	0	0,17	0	1,35	0	4805	23/08/2013	19,6	100	2,65	0	0,17	0	1,89	0											4805
4806	16/06/1959	28/11/2012	54	3	M	Km 6	Piped household water	1	Pit latrine without slab or platform	0	4806																														4806
4807	09/08/1976	28/11/2012	36	3	M	Km 6	Piped household water	1	Pit latrine without slab or platform	0	4807																														4807
4808	10/06/1982	28/11/2012	31	3	F	Km 6	Piped household water	1	Pit latrine without slab or platform	0	4808																														4808
4809	20/05/1997	28/11/2012	16	3	F	Km 6	Piped household water	1	Pit latrine without slab or platform	0	4809																														4809
4810	08/04/1999	28/11/2012	14	2	M	Km 6	Piped household water	1	Pit latrine without slab or platform	0	4810	13/11/2012	49,9	160			-0,06	0			4810	23/08/2013	52,4																		4810
4811	19/06/2001	28/11/2012	12	2	F	Km 6	Piped household water	1	Pit latrine without slab or platform	0	4811	13/11/2012	34	140			-1,12	0			4811	23/08/2013	44,6	147			-0,77	0			4811	05/05/2015	49	153			-0,93	0			4811
4812	12/02/2004	28/11/2012	9	2	F	Km 6	Piped household water	1	Pit latrine without slab or platform	0	4812	13/11/2012	27,1	128,5			-0,42	0	-0,06	0	4812	23/08/2013	29,7	131			-0,75	0	-0,07	0											4812
4813	23/05/2006	28/11/2012	7	2	M	Km 6	Piped household water	1	Pit latrine without slab or platform	0	4813	14/11/2012	18,4	110,5			-1,62	0	-1,23	0	4813	08/08/2013	20,7	114,5			-1,57	0	-0,91	0	4813	05/05/2015	19	123			-1,55	0	-2,88	1	4813
4814	11/03/1978	28/11/2012	35	3	M	Km 6	Piped household water	1	Pit latrine without slab or platform	0	4814
4815	09/03/1980	28/11/2012	33	3	F	Km 6	Piped household water	1	Pit latrine without slab or platform	0	4815																														4815
4816	10/09/1995	28/11/2012	17	3	F	Km 6	Piped household water	1	Pit latrine without slab or platform	0	4816																														4816
4817	14/03/1997	28/11/2012	16	3	F	Km 6	Piped household water	1	Pit latrine without slab or platform	0	4817																														4817
4818	13/12/2002	28/11/2012	10	2	M	Km 6	Piped household water	1	Pit latrine without slab or platform	0	4818	13/11/2012	37,3	142,5			0,81	0	1,09	0	4818	07/08/2013	45,6	147			0,88	0
4819	22/07/2006	28/11/2012	6	2	M	Km 6	Piped household water	1	Pit latrine without slab or platform	0	4819	14/11/2012	24,1	122			0,83	0	0,91	0	4819	07/08/2013	27,7	126			0,76	0	1,29	0	4819	05/05/2015	32	134			0,43	0	0,96	0	4819	14/11/2012	8000	11,9	0	8	640	1	0
4820	22/07/2006	28/11/2012	6	2	M	Km 6	Piped household water	1	Pit latrine without slab or platform	0											4820	07/08/2013	26	118			-0,75	0	0,87	0											4820
4821	08/04/2004	28/11/2012	7	2	M	Km 6	Piped household water	1	Pit latrine without slab or platform	0	4821	13/11/2012	24,1	122,7			-1,32	0	-0,79	0	4821																				4821
4822	14/10/2045	28/11/2012	67	3	M	Km 6	Piped household water	1	Pit latrine without slab or platform	0	4822																														4822
4823	08/04/1953	28/11/2012	60	3	F	Km 6	Piped household water	1	Flush/pour to pit latrine	1	4823																														4823
4824	16/08/1995	28/11/2012	17	3	F	Km 6	Piped household water	1	Pit latrine without slab or platform	0	4824																														4824
4825	21/12/1998	28/11/2012	14	2	F	Km 6	Piped household water	1	Pit latrine without slab or platform	0	4825	13/11/2012	42	166			0,93	0			4825	07/08/2013	57	163,5			0,34	0													4825
4826	27/11/1973	28/11/2012	39	3	F	Km 6	Piped household water	1	Pit latrine without slab or platform	0	4826																														4826
4827	16/09/1974	28/11/2012	38	3	M	Km 6	Piped household water	1	Pit latrine without slab or platform	0	4827																														4827
4828	19/02/1975	28/11/2012	38	3	F	Km 6	Piped household water	1	Pit latrine without slab or platform	0	4828																														4828
4829	03/08/1989	28/11/2012	23	3	F	Km 6	Piped household water	1	Pit latrine without slab or platform	0	4829																														4829
4830	13/10/1974	28/11/2012	38	3	F	Km 6	Piped household water	1	Pit latrine without slab or platform	0	4830																														4830
4831	30/12/2000	28/11/2012	12	2	M	Km 6	Piped household water	1	Pit latrine without slab or platform	0											4831	07/08/2013	50	156			0,39	0													4831
4832	22/10/2000	28/11/2012	11	2	F	Km 6	Piped household water	1	Pit latrine without slab or platform	0	4832																														4832
4833	23/05/1970	28/11/2012	42	3	M	Km 6	Piped household water	1	Pit latrine without slab or platform	0	4833																														4833
4834	20/02/1989	28/11/2012	23	3	M	Km 6	Piped household water	1	Pit latrine without slab or platform	0	4834																														4834
4835	10/02/1958	28/11/2012	55	3	M	Km 6	Piped household water	1	Pit latrine without slab or platform	0	4835																														4835
4836	08/07/1962	28/11/2012	50	3	F	Km 6	Piped household water	1	Pit latrine without slab or platform	0	4836																														4836
4837	27/07/1983	28/11/2012	29	3	M	Km 6	Piped household water	1	Pit latrine without slab or platform	0	4837																														4837
4838	25/05/1985	28/11/2012	27	3	M	Km 6	Piped household water	1	Pit latrine without slab or platform	0	4838																														4838
4839	21/02/1996	28/11/2012	17	3	M	Km 6	Piped household water	1	Pit latrine without slab or platform	0	4839																														4839
4840	29/08/1999	28/11/2012	13	2	M	Km 6	Piped household water	1	Pit latrine without slab or platform	0	4840	29/11/2012	48,4	150			-1,05	0			4840	23/08/2013									4840	05/05/2015	55								4840
4841	26/06/2001	28/11/2012	11	2	F	Km 6	Piped household water	1	Pit latrine without slab or platform	0											4841	07/08/2013	49,9	151,5			-0,06	0													4841
4842	30/07/2003	28/11/2012	10	2	F	Km 6	Piped household water	1	Pit latrine without slab or platform	0	4842	29/11/2012	33,4	136			0,24	0	0,73	0																					4842
4843	29/04/1989	28/11/2012	25	3	F	Km 6	Piped household water	1	Pit latrine without slab or platform	0	4843																														4843
4844		28/11/2012				Km 6	Piped household water	1	Pit latrine without slab or platform	0	4844																														4844
4845	10/04/1973	28/11/2012	40	3	F	Km 6	Piped household water	1	Pit latrine without slab or platform	0	4845																														4845
4846	25/02/2004	28/11/2012	9	2	M	Km 6	Piped household water	1	Pit latrine without slab or platform	0	4846	29/11/2012	31,1	137			0,96	0	0,8	0	4846	07/08/2013	35	142			1,15	0	1,05	0											4846
4847	18/04/1980	28/11/2012	33	3	M	Km 6	Piped household water	1	Pit latrine without slab or platform	0	4847																														4847
4848	18/11/2009	28/11/2012	3	1	F	Km 6	Piped household water	1	Pit latrine without slab or platform	0	4848	29/11/2012	14,5	94	0,68	0	-0,34	0	0,31	0	4848	22/08/2013	17	99	1,39	0	-0,47	0	0,65	0											4848
4849	19/10/2012	28/11/2012	7	2	F	Km 6	Piped household water	1	Pit latrine without slab or platform	0																					4849	05/05/2015	10	88	-2,27	1	-0,86	0	-2,04	1	4849
4850	08/07/1944	28/11/2012	68	3	F	Km 6	Piped household water	1	Pit latrine without slab or platform	0	4850																														4850
4851	05/03/1983	28/11/2012	30	3	F	Km 6	Piped household water	1	Pit latrine without slab or platform	0	4851																														4851
4852	22/12/2007	28/11/2012	5	2	F	Km 6	Piped household water	1	Pit latrine without slab or platform	0																					4852	05/05/2015	40						2,97	0	4852
4853	28/06/2010	28/11/2012	2	1	M	Km 6	Piped household water	1	Pit latrine without slab or platform	0																					4853	05/05/2015	17	101	0,99	0	-1,75	0	-0,45	0	4853
4854	24/09/1975	28/11/2012	37	3	M	Km 6	Piped household water	1	Pit latrine without slab or platform	0	4854																														4854
4855	17/01/1979	28/11/2012	34	3	M	Km 6	Piped household water	1	Pit latrine without slab or platform	0	4855																														4855
4856	29/06/1957	28/11/2012	55	3	M	Km 6	Piped household water	1	Pit latrine without slab or platform	0	4856																														4856
4857	10/01/1968	28/11/2012	44	3	F	Km 6	Piped household water	1	Pit latrine without slab or platform	0	4857																														4857
4858	25/04/1995	28/11/2012	18	3	F	Km 6	Piped household water	1	Pit latrine without slab or platform	0	4858																														4858
4859	16/07/1996	28/11/2012	16	3	M	Km 6	Piped household water	1	Pit latrine without slab or platform	0	4859																														4859
4860	08/04/1999	28/11/2012	13	2	M	Km 6	Piped household water	1	Pit latrine without slab or platform	0	4860	29/11/2012	69																												4860
4861	23/11/2000	28/11/2012	12	2	M	Km 6	Piped household water	1	Pit latrine without slab or platform	0	4861	13/11/2012	40,7	152,2			0,47	0			4861	07/08/2013	46	155			0,15	0													4861
4862	21/08/2006	28/11/2012	6	2	M	Km 6	Piped household water	1	Pit latrine without slab or platform	0	4862	29/11/2012	26,6	124			1,28	0	1,63	0	4862	23/08/2013	29,7	128			1,18	0	1,78	0											4862
4863	30/01/2009	28/11/2012	4	1	F	Km 6	Piped household water	1	Pit latrine without slab or platform	0	4863	29/11/2012	14	100	-0,94	0	-0,36	0	-0,85	0	4863	23/08/2013	18	107	0,32	0	0,09	0	0,28	0											4863
4864	15/09/1979	28/11/2012	33	3	M	Km 6	Piped household water	1	Pit latrine without slab or platform	0	4864																														4864
4865	18/09/1979	28/11/2012	33	3	F	Km 6	Piped household water	1	Pit latrine without slab or platform	0	4865																														4865
4866	18/06/2000	28/11/2012	12	2	F	Km 6	Piped household water	1	Pit latrine without slab or platform	0	4866	29/11/2012	42	153			-0,11	0			4866	07/08/2013	46	152			-0,71	0													4866
4867	03/05/1977	28/11/2012	36	3	M	Km 6	Piped household water	1	Pit latrine without slab or platform	0	4867
4868	01/10/1980	28/11/2012	32	3	F	Km 6	Piped household water	1	Pit latrine without slab or platform	0	4868																														4868
4869	11/01/1997	28/11/2012	16	3	F	Km 6	Piped household water	1	Pit latrine without slab or platform	0	4869																														4869
4870	16/11/2002	28/11/2012	9	2	M	Km 6	Piped household water	1	Pit latrine without slab or platform	0	4870	14/11/2012	28	131			-1,06	0	-0,68	0	4870	08/08/2013	30,8	137			-0,7	0			4870										4870
4871	17/03/2005	28/11/2012	8	2	M	Km 6	Piped household water	1	Pit latrine without slab or platform	0	4871	13/11/2012	23,1	122,7			-0,49	0	-0,44	0	4871	07/08/2013	25	124			-0,93	0	-0,39	0											4871
4872	17/03/2005	28/11/2012	8	2	M	Km 6	Piped household water	1	Pit latrine without slab or platform	0	4872	13/11/2012	24	124,5			-0,17	0	-0,16	0	4872	07/08/2013	25,9	127,7			-0,29	0	-0,14	0	4872	05/05/2015	28,8	130			-1,32	0			4872
4873	29/12/2007	28/11/2012	5	2	F	Km 6	Piped household water	1	Pit latrine without slab or platform	0	4873	12/11/2012	16	100	0,54	0	-1,83	0	-0,8	0	4873	23/08/2013	16	106			-1,42	0	-1,39	0											4873
4874	15/01/1940	28/11/2012	73	3	F	Km 6	Piped household water	1	Pit latrine without slab or platform	0	4874																														4874
4875	17/07/1974	28/11/2012	38	3	M	Km 6	Piped household water	1	Pit latrine without slab or platform	0	4875																														4875
4876	05/12/1975	28/11/2012	37	3	F	Km 6	Piped household water	1	Pit latrine without slab or platform	0	4876																														4876
4877	12/12/2002	28/11/2012	9	2	F	Km 6	Piped household water	1	Pit latrine without slab or platform	0	4877	13/11/2012	39	143			0,76	0	1,16	0	4877	07/08/2013	46,6	149			0,95	0			4877	05/05/2015	33								4877
4878	05/09/2007	28/11/2012	5	2	M	Km 6	Piped household water	1	Pit latrine without slab or platform	0	4878	28/11/2012	17,7	108,9			-0,5	0	-0,47	0	4878	23/08/2013	21,4	114			-0,36	0	0,34	0	4878	05/05/2015	30	127			0,28	0	1,35	0	4878
4879	11/01/1963	28/11/2012	50	3	F	Km 6	Piped household water	1	Pit latrine without slab or platform	0	4879																														4879
4880	27/07/1978	28/11/2012	34	3	M	Km 6	Piped household water	1	Pit latrine without slab or platform	0	4880																														4880
4881	24/12/1999	28/11/2012	24	3	M	Km 6	Piped household water	1	Pit latrine without slab or platform	0	4881																														4881
4882	25/05/1962	28/11/2012	50	3	M	Km 6	Piped household water	1	Pit latrine without slab or platform	0	4882																														4882
4883	03/01/1966	28/11/2012	47	3	F	Km 6	Piped household water	1	Pit latrine without slab or platform	0	4883																														4883
4884	02/01/1991	28/11/2012	12	2	M	Km 6	Piped household water	1	Pit latrine without slab or platform	0	4884	28/11/2012	58,3																												4884
4885	02/09/1999	28/11/2012	22	3	M	Km 6	Piped household water	1	Pit latrine without slab or platform	0	4885																														4885
4886	22/12/1994	28/11/2012	18	3	M	Km 6	Piped household water	1	Pit latrine without slab or platform	0	4886																														4886
4887	19/10/2000	28/11/2012	12	2	F	Km 6	Piped household water	1	Pit latrine without slab or platform	0	4887																														4887
4888	28/08/2005	28/11/2012	7	2	F	Km 6	Piped household water	1	Pit latrine without slab or platform	0	4888	20/11/2012	21	115			-1,28	0	-0,58	0	4888	13/08/2013	20,6	119			-1,26	0	-1,24	0											4888
4889	23/12/1964	28/11/2012	48	3	M	Km 6	Piped household water	1	Pit latrine without slab or platform	0	4889																														4889
4890	29/03/1980	28/11/2012	33	3	F	Km 6	Piped household water	1	Pit latrine without slab or platform	0	4890																														4890
4891	20/05/1993	28/11/2012	19	3	F	Km 6	Piped household water	1	Pit latrine without slab or platform	0	4891																														4891
4892	08/10/1993	28/11/2012	19	3	M	Km 6	Piped household water	1	Pit latrine without slab or platform	0	4892																														4892
4893	05/09/1998	28/11/2012	14	2	F	Km 6	Piped household water	1	Pit latrine without slab or platform	0	4893	28/11/2012	46,7								4893	22/08/2013	53,9								4893	05/05/2015	50								4893
4894	23/09/2002	28/11/2012	10	2	F	Km 6	Piped household water	1	Pit latrine without slab or platform	0	4894	13/11/2012	40	150			1,63	0													4894	05/05/2015	39	154			-0,08	0			4894
4895	17/08/2010	28/11/2012	2	1	M	Km 6	Piped household water	1	Pit latrine without slab or platform	0	4895	28/11/2012	10,8	79	0,46	0	-3,36	1	-1,48	0	4895	22/08/2013	12,8	86	0,87	0	-2,74	1	-0,96	0	4895	05/05/2015	17	97	1,86	0	-2,46	1	-0,33	0	4895
4896	03/01/2009	28/11/2012	4	1	M	Km 6	Piped household water	1	Pit latrine without slab or platform	0	4896	28/11/2012	14,1	94,5	0,14	0	-1,97	0	-1,08	0	4896	22/08/2013	15,6	103	-0,48	0	-1,02	0	-0,92	0	4896	05/05/2015	16	103			-2,95	1	-2,23	1	4896
4897	17/04/2012	28/11/2012	1	1	M	Km 6	Piped household water	1	Pit latrine without slab or platform	0	4897																														4897
4898	03/03/1972	28/11/2012	43	3	M	Km 6	Piped household water	1	Pit latrine without slab or platform	0	4898																														4898
4899	01/10/1983	28/11/2012	29	3	F	Km 6	Piped household water	1	Pit latrine without slab or platform	0	4899																														4899
4900	21/11/2000	28/11/2012	12	2	F	Km 6	Piped household water	1	Pit latrine without slab or platform	0	4900	28/11/2012	43,2	152			0,1	0			4900	22/08/2013	52,5																		4900
4901	15/11/2004	28/11/2012	8	2	F	Km 6	Piped household water	1	Pit latrine without slab or platform	0	4901	13/11/2012	20,9	132			0,94	0	-1,17	0	4901	22/08/2013	32	136			0,81	0	0,89	0	4901	05/05/2015	39	150			1,29	0			4901
4902	15/05/2006	28/11/2012	7	2	M	Km 6	Piped household water	1	Pit latrine without slab or platform	0	4902	28/11/2012	17,6	101,5			-3,44	1	-1,64	0	4902	22/08/2013	25	122			-0,23	0	0,42	0											4902
4903	13/04/2008	28/11/2012	5	2	M	Km 6	Piped household water	1	Pit latrine without slab or platform	0	4903	28/11/2012	87,6								4903	22/08/2013	20	108			-0,86	0	0,35	0	4903	05/05/2015	29	121			-0,2	0	1,59	0	4903
4904	28/12/2009	28/11/2012	3	1	M	Km 6	Piped household water	1	Pit latrine without slab or platform	0	4904																														4904
4905	24/04/2011	28/11/2012	2	1	F	Km 6	Piped household water	1	Pit latrine without slab or platform	0																					4905	05/05/2015	16	100	0,54	0	-0,68	0	-0,06	0	4905
4906	16/08/1972	28/11/2012	4	1	M	Km 6	Piped household water	1	Pit latrine without slab or platform	0	4906										4906	22/08/2013																			4906
4907	13/08/1979	28/11/2012	33	3	F	Km 6	Piped household water	1	Pit latrine without slab or platform	0	4907																														4907
4908	16/09/1992	28/11/2012	20	3	M	Km 6	Piped household water	1	Pit latrine without slab or platform	0	4908																														4908
4909	20/10/1995	28/11/2012	12	2	M	Km 6	Piped household water	1	Pit latrine without slab or platform	0	4909	28/11/2012	53								4909	22/08/2013	42,3																		4909
4910	09/10/1999	28/11/2012	13	2	F	Km 6	Piped household water	1	Pit latrine without slab or platform	0	4910	13/11/2012	43	150			-0,98	0																							4910
4911	23/12/2001	28/11/2012	11	2	F	Km 6	Piped household water	1	Pit latrine without slab or platform	0	4911	13/11/2012	28,3	134			-1,55	0			4911	07/08/2013	32,6	142			-1,02	0													4911
4912	07/06/2004	28/11/2012	9	2	F	Km 6	Piped household water	1	Pit latrine without slab or platform	0	4912	14/11/2012	23	127			-0,36	0	-0,86	0	4912	07/08/2013	25,7	131,5			-0,33	0	-0,69	0											4912
4913	14/02/2008	28/11/2012	4	1	M	Km 6	Piped household water	1	Pit latrine without slab or platform	0	4913	28/11/2012	16,7	98,5	1,33	0	-2,22	1	-0,53	0	4913	22/08/2013	18,1	105			-1,69	0	-0,55	0											4913
4914	22/03/2010	28/11/2012	3	1	M	Km 6	Piped household water	1	Pit latrine without slab or platform	0	4914	28/11/2012	12,7	85,5	0,9	0	-2,29	1	-0,64	0	4914	22/08/2013	15,1	88	2,35	0	-2,87	1	-0,05	0											4914
4915		28/11/2012	46	3	F	Km 6	Piped household water	1	Pit latrine without slab or platform	0	4915																														4915	29/11/2012	5800	11,2	1	3	174	0	1
4916	15/01/1964	28/11/2012	49	3	M	Km 6	Piped household water	1	Pit latrine without slab or platform	0	4916																														4916
4917	08/11/1992	28/11/2012	20	3	M	Km 6	Piped household water	1	Pit latrine without slab or platform	0	4917																														4917
4918	08/03/1988	28/11/2012	25	3	M	Km 6	Piped household water	1	Pit latrine without slab or platform	0	4918																														4918
4919	11/08/1997	28/11/2012	16	3	F	Km 6	Piped household water	1	Pit latrine without slab or platform	0	4919																														4919	28/11/2012	5500	12,4	0	10	550	1	1
4920	06/01/1998	28/11/2012	20	3	M	Km 6	Piped household water	1	Pit latrine without slab or platform	0	4920																														4920	29/11/2012	8700	12,9	1	8	696	1	0
4921	12/03/2010	28/11/2012	3	1	M	Km 6	Piped household water	1	Pit latrine without slab or platform	0	4921	28/11/2012	14,4	89	1,57	0	-1,35	0	0,38	0	4921	22/08/2013	15,9	96	1,28	0	-0,88	0	0,34	0	4921										4921	28/11/2012	7400	11,7	0	14	1036	1	0
4922	21/05/2012	28/11/2012	1	1	M	Km 6	Piped household water	1	Pit latrine without slab or platform	0	4922																														4922
4923	24/04/1965	28/11/2012	48	3	F	Km 6	Piped household water	1	Pit latrine without slab or platform	0	4923																														4923	29/11/2012	6500	12,6	0	5	325	0	1
4924	31/12/1968	28/11/2012	44	3	M	Km 6	Piped household water	1	Pit latrine without slab or platform	0	4924																														4924
4925	28/05/1986	28/11/2012	26	3	M	Km 6	Piped household water	1	Pit latrine without slab or platform	0	4925
4926	10/12/1987	28/11/2012	25	3	M	Km 6	Piped household water	1	Pit latrine without slab or platform	0	4926																														4926
4927	21/06/1992	28/11/2012	20	3	M	Km 6	Piped household water	1	Pit latrine without slab or platform	0	4927																														4927
4928	10/08/1994	28/11/2012	19	3	M	Km 6	Piped household water	1	Pit latrine without slab or platform	0	4928																														4928
4929	29/05/1996	28/11/2012	16	3	M	Km 6	Piped household water	1	Pit latrine without slab or platform	0	4929																														4929
4930	06/02/1999	28/11/2012	14	2	F	Km 6	Piped household water	1	Pit latrine without slab or platform	0	4930	28/11/2012	38,7	145			-2,05	1																							4930	29/11/2012	6500	11,8	1	28	1820	1	1
4931	25/08/2001	28/11/2012	12	2	F	Km 6	Piped household water	1	Pit latrine without slab or platform	0	4931	13/11/2012	29	128			-2,75	1																							4931	29/11/2012	6100	11,7	1	10	610	1	1
4932	10/11/2003	28/11/2012	9	2	F	Km 6	Piped household water	1	Pit latrine without slab or platform	0	4932	28/11/2012	24,1	115			-2,91	1	-1,02	0	4932	07/08/2013	26,5	121			-2,53	1	-0,93	0	4932	05/05/2015	30	130			-2,68	1			4932	29/11/2012	7500	10,4	1	16	1200	1	1
4933		28/11/2012	87	3	M	Km 6	Piped household water	1	Pit latrine without slab or platform	0	4933																														4933
4934	08/11/2023	28/11/2012	89	3	F	Km 6	Piped household water	1	Pit latrine without slab or platform	0	4934																														4934
4935	15/08/1956	28/11/2012	56	3	M	Km 6	Piped household water	1	Pit latrine without slab or platform	0	4935																														4935	29/11/2012	6200	11,7	1	14	868	1	1
4936	30/10/1976	28/11/2012	36	3	F	Km 6	Piped household water	1	Pit latrine without slab or platform	0	4936																														4936	29/11/2012	6300	11,2	1	7	441	0	1
4937	22/08/2006	28/11/2012	6	2	F	Km 6	Piped household water	1	Pit latrine without slab or platform	0	4937	13/11/2012	17	108			-1,62	0	-1,36	0	4937	07/08/2013	19	116			-0,84	0	-1,07	0	4937	05/05/2015	31	123			-1,28	0	0,76	0	4937
4938	18/07/2009	28/11/2012	4	1	F	Km 6	Piped household water	1	Pit latrine without slab or platform	0	4938	28/11/2012	12,7	94,5	-0,91	0	-0,87	0	-1,12	0	4938	22/08/2013	15,2	100	-0,02	0	-0,78	0	-0,5	0	4938	05/05/2015	18	112			-0,38	0	-0,64	0	4938	29/11/2012	10400	11,5	0	30	3120	1	0
4939	18/07/2009	28/11/2012	4	1	F	Km 6	Piped household water	1	Pit latrine without slab or platform	0	4939	28/11/2012	14,2	92	0,85	0	-1,5	0	-0,25	0	4939	22/08/2013	17,8	101	1,47	0	-0,55	0	0,63	0	4939	05/05/2015	15	112			-0,38	0	-1,99	0	4939	29/11/2012	9300	12,5	0	8	744	1	0
4940	13/07/1992	28/11/2012	20	3	M	Km 6	Piped household water	1	Pit latrine without slab or platform	0	4940																														4940
4941	20/06/2007	28/11/2012	13	2	M	Km 6	Piped household water	1	Pit latrine without slab or platform	0	4941	20/11/2012	20	108			-0,94	0	0,3	0	4941	07/08/2013	21,5						0,24	0	4941	05/05/2015	27	121			-1	0	0,5	0	4941	29/11/2012	7500	12,1	0	10	750	1	0
4942	02/11/1964	28/11/2012	48	3	F	Km 6	Piped household water	1	Pit latrine without slab or platform	0	4942																														4942
4943	21/12/1968	28/11/2012	43	3	M	Km 6	Piped household water	1	Pit latrine without slab or platform	0	4943																														4943
4944	15/10/1995	28/11/2012	17	3	F	Km 6	Bottled water	0	Pit latrine without slab or platform	0	4944																														4944
4945	07/11/1998	28/11/2012	13	2	M	Km 6	Piped household water	1	Pit latrine without slab or platform	0	4945	13/11/2012	41	154			-1,21	0			4945	23/08/2013	48								4945	05/05/2015	54								4945
4946	02/10/2002	28/11/2012	10	2	M	Km 6	Piped household water	1	Pit latrine without slab or platform	0	4946	29/11/2012	35	137			-0,25	0			4946	23/08/2013	38	142			-0,08	0			4946	05/05/2015	52								4946
4947	31/01/1986	28/11/2012	27	3	M	Km 6	Piped household water	1	Pit latrine without slab or platform	0	4947																														4947
4948	09/08/2012	28/11/2012	1	1	M	Km 6	Piped household water	1	Pit latrine without slab or platform	0											4948	22/08/2013	10						0,24	0											4948
4949	10/10/1959	28/11/2012	52	3	M	Km 6	Piped household water	1	Pit latrine without slab or platform	0	4949																														4949
4950	15/01/1961	28/11/2012	52	3	F	Km 6	Piped household water	1	Pit latrine without slab or platform	0	4950																														4950
4951	26/11/1984	28/11/2012	28	3	F	Km 6	Piped household water	1	Pit latrine without slab or platform	0	4951																														4951
4952	06/04/2008	28/11/2012	5	2	M	Km 6	Piped household water	1	Pit latrine without slab or platform	0	4952																														4952
4953	04/12/2010	28/11/2012	2	1	M	Km 6	Piped household water	1	Pit latrine without slab or platform	0	4953																														4953
4954	05/07/1959	28/11/2012	53	3	M	Km 6	Piped household water	1	Pit latrine without slab or platform	0	4954																														4954
4955	21/09/1964	28/11/2012	48	3	F	Km 6	Piped household water	1	Pit latrine without slab or platform	0	4955																														4955
4956	04/05/1992	28/11/2012	21	3	M	Km 6	Piped household water	1	Pit latrine without slab or platform	0	4956																														4956
4957	29/05/1996	28/11/2012	16	3	F	Km 6	Piped household water	1	Pit latrine without slab or platform	0	4957																														4957
4958	26/08/2011	28/11/2012	1	1	F	Km 6	Piped household water	1	Pit latrine without slab or platform	0	4958	29/11/2012	10	69	2,41	0	-3,16	1	0,3	0																					4958
4959	05/06/1972	28/11/2012	40	3	M	Km 6	Piped household water	1	Pit latrine without slab or platform	0	4959																														4959	11/12/2012	6800	13,5	0	7	476	0	1
4960	15/04/1975	28/11/2012	38	3	F	Km 6	Piped household water	1	Pit latrine without slab or platform	0	4960																														4960	11/12/2012	8600	9,5	1	4	344	0	1
4961	25/11/1994	28/11/2012	18	3	M	Km 6	Piped household water	1	Pit latrine without slab or platform	0	4961																														4961
4962	12/05/1998	28/11/2012	15	3	M	Km 6	Piped household water	1	Pit latrine without slab or platform	0	4962	29/11/2012	70																												4962	11/12/2012	7100	13,4	0	2	142	0	1
4964	19/12/2004	28/11/2012	7	2	F	Km 6	Piped household water	1	Pit latrine without slab or platform	0	4964	13/11/2012	33	134			1,39	0	1,65	0	4964	08/08/2013	39,9	132			0,28	0	2,11	0											4964	14/11/2012	35	11,9	0	28	9,8	0	0
4965	20/07/2010	28/11/2012	2	1	M	Km 6	Piped household water	1	Pit latrine without slab or platform	0	4965	29/11/2012	17	94	2,48	0	1	0	2,29	0																					4965	11/12/2012	9100	11,5	0	1	91	0	1
4966	07/03/2012	28/11/2012	1	1	M	Km 6	Piped household water	1	Pit latrine without slab or platform	0	4966																														4966	11/12/2012	9800	9,1	1	3	294	0	1
4967	12/02/1954	28/11/2012	59	3	F	Km 6	Piped household water	1	Pit latrine without slab or platform	0	4967																														4967
4968	23/11/1982	28/11/2012	30	3	F	Km 6	Piped household water	1	Pit latrine without slab or platform	0	4968																														4968
4969	10/02/1989	28/11/2012	24	3	M	Km 6	Piped household water	1	Pit latrine without slab or platform	0	4969																														4969
4970	04/05/2005	28/11/2012	8	2	F	Km 6	Piped household water	1	Pit latrine without slab or platform	0	4970	28/11/2012	21	124			-0,01	0	-0,82	0	4970	07/08/2013	24	128			-0,01	0	-0,45	0
4971	26/10/2011	28/11/2012	1	1	M	Km 6	Piped household water	1	Pit latrine without slab or platform	0	4971	28/11/2012	9,6	72	0,95	0	-2,07	1	-0,28	0																					4971
4972	12/06/1987	28/11/2012	25	3	M	Km 6	Piped household water	1	Pit latrine without slab or platform	0	4972																														4972
4973	13/04/1952	28/11/2012	61	3	M	Km 6	Piped household water	1	Pit latrine without slab or platform	0	4973																														4973
4974	02/04/1952	28/11/2012	61	3	F	Km 6	Piped household water	1	Pit latrine without slab or platform	0	4974																														4974
4975	25/03/1985	28/11/2012	28	3	M	Km 6	Piped household water	1	Pit latrine without slab or platform	0	4975																														4975
4976	16/11/1987	28/11/2012	25	3	F	Km 6	Piped household water	1	Pit latrine without slab or platform	0	4976																														4976
4977	10/10/2002	28/11/2012	10	2	M	Km 6	Piped household water	1	Pit latrine without slab or platform	0	4977	29/11/2012	32	132			-1,01	0																							4977
4978	07/02/2006	28/11/2012	7	2	M	Km 6	Piped household water	1	Pit latrine without slab or platform	0	4978	13/11/2012	23	118			-0,46	0	0,22	0	4978	07/08/2013	25,6	125			0,09	0	0,42	0	4978	05/05/2015	28,9	132			-0,3	0	0,02	0
4979		28/11/2012	80	3	F	Km 6	Piped household water	1	Pit latrine without slab or platform	0	4979																														4979
4980	09/03/2050	28/11/2012	63	3	M	Km 6	Piped household water	1	Pit latrine without slab or platform	0	4980
4981	15/03/1964	28/11/2012	49	3	F	Km 6	Piped household water	1	Pit latrine without slab or platform	0	4981
4982	15/04/1985	28/11/2012	28	3	M	Km 6	Piped household water	1	Pit latrine without slab or platform	0	4982																														4982
4983	18/02/1988	28/11/2012	23	3	M	Km 6	Piped household water	1	Pit latrine without slab or platform	0	4983																														4983
4984	20/01/1991	28/11/2012	22	3	M	Km 6	Piped household water	1	Pit latrine without slab or platform	0	4984																														4984
4985	01/12/2003	28/11/2012	9	2	M	Km 6	Piped household water	1	Pit latrine without slab or platform	0	4985	13/11/2012	30	130			-0,39	0	0,45	0	4985	07/08/2013	32	130			-0,98	0	0,37	0	4985	05/05/2015	39,7	145			-0,08	0
4986	01/05/2009	28/11/2012	4	1	F	Km 6	Piped household water	1	Pit latrine without slab or platform	0	4986	29/11/2012	14	90	1,12	0	-2,35	1	-0,6	0	4986	22/08/2013	16,6	97	1,53	0	-1,77	0	-0,06	0	4986	05/05/2015	19,8	107			-1,6	0	-0,13	0
4987	17/01/2011	28/11/2012	1	1	M	Km 6	Piped household water	1	Pit latrine without slab or platform	0	4987	29/11/2012	10,7	78	0,71	0	-2,84	1	-0,89	0	4987	22/08/2013	13,6	87	1,35	0	-1,66	0	0,06	0	4987	05/05/2015	17,2	100	1,35	0	-1,23	0	0,12	0	4987
4988	19/06/1991	28/11/2012	21	3	M	Km 6	Piped household water	1	Pit latrine without slab or platform	0	4988																														4988
4989	05/04/1962	28/11/2012	51	3	M	Km 6	Piped household water	1	Pit latrine without slab or platform	0	4989
4990	05/03/1962	28/11/2012	51	3	F	Km 6	Piped household water	1	Pit latrine without slab or platform	0	4990
4991	12/03/1995	28/11/2012	18	3	M	Km 6	Piped household water	1	Pit latrine without slab or platform	0	4991																														4991
4992	03/04/1993	28/11/2012	20	3	F	Km 6	Piped household water	1	Pit latrine without slab or platform	0	4992
4993	02/06/1987	28/11/2012	25	3	F	Km 6	Piped household water	1	Pit latrine without slab or platform	0	4993																														4993
4994	05/02/1990	28/11/2012	23	3	F	Km 6	Piped household water	1	Pit latrine without slab or platform	0	4994																														4994
4995	25/03/1990	28/11/2012	23	3	M	Km 6	Piped household water	1	Pit latrine without slab or platform	0	4995																														4995
4996	22/01/2008	28/11/2012	5	2	M	Km 6	Piped household water	1	Pit latrine without slab or platform	0	4996	22/11/2012	20	103	2,4	0	-1,29	0	0,78	0																					4996
4997	12/12/2010	28/11/2012	2	1	M	Km 6	Piped household water	1	Pit latrine without slab or platform	0	4997	28/11/2012	12,4	84	1,15	0	-1,13	0	0,24	0	4997	22/08/2013	15,3	98	0,39	0	1,25	0	0,92	0	4997	05/05/2015	10	101	-5,35	1	-1,14	0	-4,09	1	4997	29/11/2012	15900	10,3	1	20	3180	1	0
4998	03/07/1984	28/11/2012	28	3	M	Km 6	Piped household water	1	Pit latrine without slab or platform	0	4998																														4998
4999		28/11/2012	23	3	F	Km 6	Piped household water	1	Pit latrine without slab or platform	0	4999																														4999	29/11/2012	9100	11,9	1	22	2002	1	1
5000	11/05/2006	28/11/2012	7	2	M	Km 6	Piped household water	1	Pit latrine without slab or platform	0	5000	29/11/2012	20,7	112,5			-1,3	0	-0,39	0	5000	20/08/2013	24	119			-0,8	0	0,13	0	5000	05/05/2015	28,6	128			-0,75	0	0,12	0	5000
5001	17/11/2007	28/11/2012	5	2	M	Km 6	Piped household water	1	Pit latrine without slab or platform	0	5001	29/11/2012	14,4	98			-2,62	1	-1,85	0	5001	20/08/2013	16	103			-2,38	1	-1,72	0	5001	05/05/2015	19	112			-2,26	1	-1,78	0	5001	28/11/2012	11400	11,6	0	6	684	1	0
5002	01/04/2010	28/11/2012	3	1	M	Km 6	Piped household water	1	Pit latrine without slab or platform	0	5002	29/11/2012	10,5	82	-0,54	0	-3,23	1	-2,22	1	5002	20/08/2013	11	87	-1,27	0	-3,08	1	-2,61	1	5002	05/05/2015	15,2	100			-2,25	1	-1,55	0	5002	28/11/2012	13600	10,3	1	9	1224	1	0
5003	24/02/2012	28/11/2012	1	1	F	Km 6	Piped household water	1	Pit latrine without slab or platform	0											5003	20/08/2013	8,58	69	0,82	0	-3,99	1	-1,44	0	5003	05/05/2015	12,14	83	1,18	0	-3,49	1	-1,28	0	5003
5004	26/07/1950	28/11/2012	62	3	M	Km 6	Piped household water	1	Pit latrine without slab or platform	0	5004																														5004
5005	20/07/1956	28/11/2012	56	3	F	Km 6	Piped household water	1	Pit latrine without slab or platform	0	5005																														5005
5006	22/09/1971	28/11/2012	41	3	M	Km 6	Piped household water	1	Pit latrine without slab or platform	0	5006																														5006
5007	10/01/1988	28/11/2012	25	3	F	Km 6	Piped household water	1	Pit latrine without slab or platform	0	5007																														5007
5008	16/10/1997	28/11/2012	15	3	M	Km 6	Piped household water	1	Pit latrine without slab or platform	0	5008	29/11/2012	62,6								5008	22/08/2013	46,2	157			-1,98	0													5008
5009	21/05/2005	28/11/2012	8	2	F	Km 6	Piped household water	1	Pit latrine without slab or platform	0	5009	14/11/2012	22	120			-0,64	0	-0,45	0	5009	08/08/2013	24,5	128			0,03	0	-0,29	0	5009	05/05/2015	26,8	136			-0,37	0	-1,02	0	5009
5010	31/07/2008	28/11/2012	4	1	M	Km 6	Piped household water	1	Pit latrine without slab or platform	0	5010	29/11/2012	17,9	101,5	1,48	0	-0,93	0	0,39	0	5010	08/08/2013	21	108			-0,45	0	0,98	0	5010	05/05/2015	26,1	118			-0,45	0	1,11	0	5010
5011	09/12/1986	28/11/2012	26	3	M	Km 6	Piped household water	1	Pit latrine without slab or platform	0	5011																														5011
5012	05/09/1991	28/11/2012	21	3	F	Km 6	Piped household water	1	Pit latrine without slab or platform	0	5012																														5012
5013	12/07/2005	28/11/2012	7	2	M	Km 6	Piped household water	1	Pit latrine without slab or platform	0	5013	29/11/2012	22,8	118,5			-0,99	0	-0,32	0	5013	21/08/2013	35	129			0,2	0	1,97	0	5013	05/05/2015	29,9	132			-0,76	0	-0,13	0	5013
5014	06/03/2008	28/11/2012	5	2	M	Km 6	Piped household water	1	Pit latrine without slab or platform	0	5014	29/11/2012	19,4	106	1,4	0	-0,49	0	0,64	0	5014	20/08/2013	21	114			0,29	0	0,63	0	5014	05/05/2015	27	125			0,44	0	1,03	0	5014
5015	15/10/2010	28/11/2012	2	1	M	Km 6	Piped household water	1	Pit latrine without slab or platform	0	5015	29/11/2012	12,3	81	1,57	0	-2,35	1	-0,1	0	5015	21/08/2013	14	87	1,69	0	-2,18	1	-0,02	0											5015
5016	24/12/1981	28/11/2012	31	3	M	Km 6	Piped household water	1	Pit latrine without slab or platform	0	5016																														5016
5017	06/07/1988	28/11/2012	24	3	F	Km 6	Piped household water	1	Pit latrine without slab or platform	0	5017																														5017
5018	31/07/2002	28/11/2012	11	2	M	Km 6	Piped household water	1	Pit latrine without slab or platform	0	5018	13/11/2012	40	146			1,04	0			5018	08/08/2013	46	158			2,19	0			5018	05/05/2015	56,1	170			2,14	0			5018
5019	16/05/2006	28/11/2012	7	2	F	Km 6	Piped household water	1	Pit latrine without slab or platform	0	5019	13/11/2012	23	119			0,2	0	0,52	0	5019	08/08/2013	26	124			0,34	0	0,77	0	5019	05/05/2015	28,1	135			0,44	0	0	0	5019
5020	07/08/2008	28/11/2012	4	1	F	Km 6	Piped household water	1	Pit latrine without slab or platform	0	5020	29/11/2012	18,2	104	1,08	0	-0,2	0	0,58	0											5020	05/05/2015	23,3	122			0,49	0	0,43	0	5020
5021	01/06/2010	28/11/2012	2	1	M	Km 6	Piped household water	1	Pit latrine without slab or platform	0	5021	29/11/2012	11,6	85	-0,07	0	-2,03	1	-1,16	0											5021	05/05/2015	17,4	105	0,38	0	-0,97	0	-0,33	0	5021
5022	30/09/1937	28/11/2012	74	3	M	Km 6	Piped household water	1	Pit latrine without slab or platform	0	5022																														5022
5023	01/07/1962	28/11/2012	51	3	F	Km 6	Piped household water	1	Pit latrine without slab or platform	0	5023																														5023
5024	14/09/1996	28/11/2012	16	3	F	Km 6	Piped household water	1	Pit latrine without slab or platform	0	5024																														5024
5025	07/11/1992	28/11/2012	20	3	F	Km 6	Piped household water	1	Pit latrine without slab or platform	0	5025																														5025
5026	25/07/1985	28/11/2012	28	3	M	Km 6	Piped household water	1	Pit latrine without slab or platform	0	5026																														5026
5027	22/04/1974	28/11/2012	39	3	M	Km 6	Piped household water	1	Pit latrine without slab or platform	0	5027																														5027
5028	16/01/1988	28/11/2012	25	3	F	Km 6	Piped household water	1	Open defecation	0	5028
5030	07/08/2001	28/11/2012	11	2	M	Km 6	Piped household water	1	Pit latrine without slab or platform	0											5030	07/08/2013	30	138			-1,56				5030	05/05/2015	40,9	150			-1,49
5031	15/02/2007	28/11/2012	6	2	F	Km 6	Piped household water	1	Pit latrine without slab or platform	0	5031	12/11/2012	19,1	111			-0,52	0	-0,19	0																					5031
5032	12/12/2008	28/11/2012	4	1	F	Km 6	Piped household water	1	Pit latrine without slab or platform	0	5032	12/11/2012	17,3	98	1,77	0	-0,97	0	0,61	0											5032										5032
5033	11/04/2011	28/11/2012	2	1	F	Km 6	Piped household water	1	Pit latrine without slab or platform	0	5033	29/11/2012	9,2	72,8	0,58	0	-3,19	1	-1,15	0											5033	05/05/2015	16,5	110	-1,3	0	1,57	0	0,13	0	5033
5034	30/11/1970	28/11/2012	42	3	M	Km 6	Piped household water	1	Pit latrine without slab or platform	0	5034																														5034
5035	10/05/1977	28/11/2012	36	3	F	Km 6	Piped household water	1	Pit latrine without slab or platform	0	5035																														5035
5036	23/07/2005	28/11/2012	8	2	M	Km 6	Piped household water	1	Pit latrine without slab or platform	0	5036	13/11/2012	20,6	124			0,1	0	-1,03	0	5036	08/08/2013	30	129			0,26	0	1,07	0											5036
5037	20/01/2008	28/11/2012	5	2	F	Km 6	Piped household water	1	Pit latrine without slab or platform	0	5037																														5037
5038	27/12/2011	28/11/2012	1	1	M	Km 6	Piped household water	1	Pit latrine without slab or platform	0	5038																														5038
5039	23/04/1973	28/11/2012	40	3	M	Km 6	Piped household water	1	Pit latrine without slab or platform	0	5039																														5039
5040	20/02/1975	28/11/2012	38	3	F	Km 6	Piped household water	1	Pit latrine without slab or platform	0	5040																														5040
5041	13/07/1999	28/11/2012	14	2	M	Km 6	Piped household water	1	Pit latrine without slab or platform	0	5041	29/11/2012	53																												5041
5042	22/11/1993	28/11/2012	9	2	M	Km 6	Piped household water	1	Pit latrine without slab or platform	0	5042										5042																				5042
5043	26/07/2007	28/11/2012	6	2	F	Km 6	Piped household water	1	Pit latrine without slab or platform	0	5043	29/11/2012	18	104			-1,49	0	-0,31	0	5043	08/08/2013	20,3	112			-0,65	0	0,02	0											5043
5044	15/01/2011	28/11/2012	2	1	M	Km 6	Piped household water	1	Pit latrine without slab or platform	0	5044	29/11/2012	9	80,5	-1,96	0	-2,02	1	-2,42	1											5044	05/05/2015	14,8	102	-0,9	0	-0,77	0	-1,05	0	5044
5045	13/12/1974	28/11/2012	38	3	M	Km 6	Piped household water	1	Pit latrine without slab or platform	0	5045																														5045
5046	24/06/1977	28/11/2012	36	3	F	Km 6	Piped household water	1	Pit latrine without slab or platform	0	5046																														5046
5048	02/09/1996	28/11/2012	16	3	M	Km 6	Piped household water	1	Pit latrine without slab or platform	0	5048																														5048
5049	07/08/2006	28/11/2012	7	2	M	Km 6	Piped household water	1	Pit latrine without slab or platform	0	5049	29/11/2012	27,3	118,5			0,14	0	1,78	0	5049	08/08/2013	33,2	125,5			0,71	0	2,49	0	5049	05/05/2015	39,7	142			1,82	0	2,22	0	5049
5050	29/07/1960	28/11/2012	56	3	M	Km 6	Piped household water	1	Pit latrine without slab or platform	0	5050																														5050
5051	10/08/1970	28/11/2012	42	3	F	Km 6	Piped household water	1	Open defecation	0	5051
5052	27/07/1991	28/11/2012	21	3	F	Km 6	Piped household water	1	Pit latrine without slab or platform	0	5052
5053	21/02/1996	28/11/2012	17	3	F	Km 6	Piped household water	1	Pit latrine without slab or platform	0	5053
5054	28/02/1999	28/11/2012	14	2	M	Km 6	Piped household water	1	Open defecation	0	5054	29/11/2012	38,3	149			-1,63	0			5054	07/08/2013	42	156			-1,28	0			5054	05/05/2015	63								5054
5055	10/09/2004	28/11/2012	8	2	M	Km 6	Piped household water	1	Pit latrine without slab or platform	0	5055	29/11/2012	21,8	116,5			-2,08	1	-1,27	0											5055	05/05/2015	27,4	130			-1,69	0			5055
5056	02/02/2008	28/11/2012	5	2	F	Km 6	Piped household water	1	Pit latrine without slab or platform	0	5056	29/11/2012	13,9	96,5	-0,3	0	-2,52	1	-1,78	0	5056	21/08/2013	16	107			-1,11	0	-1,32	0	5056	05/05/2015	20,4	120			-0,4	0	-0,79	0	5056
5057	02/12/2008	28/11/2012	4	1	F	Km 6	Piped household water	1	Pit latrine without slab or platform	0	5057	29/11/2012	14,2	94,5	0,34	0	-1,9	0	-0,9	0	5057	07/08/2013	15,4	97	0,73	0	-2,24	1	-0,92	0	5057	05/05/2015	18,7	102			-2,95	1	-0,81	0	5057
5058	11/10/1967	28/11/2012	45	3	M	Km 6	Piped household water	1	Without data		5058																														5058
5059	21/08/1970	28/11/2012	42	3	F	Km 6	Piped household water	1	Pit latrine without slab or platform	0	5059
5060	28/08/1996	28/11/2012	16	3	F	Km 6	Piped household water	1	Pit latrine without slab or platform	0	5060																														5060
5061	23/04/1999	28/11/2012	14	2	M	Km 6	Piped household water	1	Pit latrine without slab or platform	0	5061	29/11/2012	53	160			-0,06	0													5061	05/05/2015	59,3								5061
5062	23/04/1999	28/11/2012	14	2	M	Km 6	Piped household water	1	Pit latrine without slab or platform	0																					5062	05/05/2015	56								5062
5063	28/03/2001	28/11/2012	12	2	F	Km 6	Piped household water	1	Pit latrine without slab or platform	0	5063	14/11/2012	45,1	148			-0,15	0			5063	07/08/2013	50,1	155			0,25	0			5063	05/05/2015	53,9								5063
5064	27/08/2003	28/11/2012	9	2	F	Km 6	Piped household water	1	Pit latrine without slab or platform	0	5064	14/11/2012	33,9	141			1,16	0	0,89	0																					5064
5065	07/05/1988	28/11/2012	25	3	M	Km 6	Piped household water	1	Pit latrine without slab or platform	0	5065																														5065
5066	30/10/1994	28/11/2012	18	3	F	Km 6	Piped household water	1	Pit latrine without slab or platform	0	5066																														5066
5067	22/12/2012	28/11/2012	1	1	F	Km 6	Piped household water	1	Pit latrine without slab or platform	0	5067	29/11/2012	12	80	1,88	0	2,72	0	2,47	0																					5067
5068	03/12/1960	28/11/2012	52	3	M	Km 6	Piped household water	1	Open defecation	0	5068																														5068
5069	08/06/1981	28/11/2012	31	3	M	Km 6	Piped household water	1	Pit latrine without slab or platform	0	5069																														5069
5070	18/02/1989	28/11/2012	24	3	F	Km 6	Piped household water	1	Pit latrine without slab or platform	0	5070																														5070
5071	02/04/2004	28/11/2012	9	2	M	Km 6	Piped household water	1	Pit latrine without slab or platform	0	5071	13/11/2012	25,2	126			-0,77	0	-0,49	0	5071	07/08/2013	27,7	128,5			-0,96	0	-0,32	0	5071	05/05/2015	32,8	143			-0,09	0			5071
5072	10/10/2004	28/11/2012	9	2	M	Km 6	Piped household water	1	Pit latrine without slab or platform	0											5072	07/08/2013	28,9	124,5			-1,2	0	0,3	0	5072	05/05/2015	33,2	133			-1,18	0
5073	12/02/2009	28/11/2012	4	1	M	Km 6	Piped household water	1	Pit latrine without slab or platform	0	5073	29/11/2012	17	95	2,28	0	-1,69	0	0,51	0											5073	30/07/2014	25,6	127			3,03	0	2,07	0	5073
5074	10/12/2012	28/11/2012	1	1	F	Km 6	Piped household water	1	Pit latrine without slab or platform	0																					5074	05/05/2015	13,3	89	0,78	0	-0,21	0	0,51	0	5074
5075	04/03/1957	28/11/2012	56	3	M	Km 6	Piped household water	1	Pit latrine without slab or platform	0	5075																														5075
5076	20/05/1987	28/11/2012	25	3	M	Km 6	Piped household water	1	Pit latrine without slab or platform	0	5076																														5076
5077	03/08/1985	28/11/2012	27	3	F	Km 6	Piped household water	1	Pit latrine without slab or platform	0	5077																														5077
5078	28/09/1969	28/11/2012	42	3	F	Km 6	Piped household water	1	Pit latrine without slab or platform	0	5078																														5078
5079	24/07/1970	28/11/2012	43	3	M	Km 6	Piped household water	1	Pit latrine without slab or platform	0	5079																														5079
5080	23/09/1990	28/11/2012	22	3	M	Km 6	Piped household water	1	Open defecation	0	5080																														5080
5081	08/02/1995	28/11/2012	18	3	M	Km 6	Piped household water	1	Pit latrine without slab or platform	0	5081																														5081
5082	24/09/1996	28/11/2012	16	3	M	Km 6	Piped household water	1	Pit latrine without slab or platform	0	5082																														5082
5083	22/09/1999	28/11/2012	13	2	F	Km 6	Piped household water	1	Pit latrine without slab or platform	0											5083	07/08/2013	46	157			-0,35	0													5083
5084	01/12/2008	28/11/2012	4	1	M	Km 6	Piped household water	1	Open defecation	0	5084																														5084
5085	22/10/1978	28/11/2012	34	3	M	Km 6	Piped household water	1	Pit latrine without slab or platform	0	5085																														5085
5086	16/01/1986	28/11/2012	27	3	F	Km 6	Piped household water	1	Pit latrine without slab or platform	0	5086																														5086
5087	02/12/1988	28/11/2012	24	3	M	Km 6	Piped household water	1	Pit latrine without slab or platform	0	5087																														5087
5088	10/10/2001	28/11/2012	11	2	F	Km 6	Piped household water	1	Pit latrine without slab or platform	0	5088	29/11/2012	47,7	146			0,02	0																							5088
5089	06/05/2005	28/11/2012	8	2	M	Km 6	Piped household water	1	Pit latrine without slab or platform	0	5089	29/11/2012	24,4	120			-0,89	0	0,03	0	5089	07/08/2013	27	125			-0,63	0	0,24	0	5089	05/05/2015	36						0,85	0	5089
5090	24/02/2007	28/11/2012	6	2	M	Km 6	Piped household water	1	Pit latrine without slab or platform	0	5090	14/11/2012	20	102			-2,54	1	0,04	0																					5090
5091	28/02/2010	28/11/2012	3	1	M	Km 6	Piped household water	1	Pit latrine without slab or platform	0	5091	29/11/2012	15	87	2,5	0	-1,99	0	0,68	0											5091	05/05/2015	21	106			-1,06	0	0,88	0	5091
5092	04/01/2012	28/11/2012	1	1	F	Km 6	Piped household water	1	Pit latrine without slab or platform	0																					5092	05/05/2015	14	91	0,91	0	-1,69	0	-0,32	0	5092
5093	24/01/1957	28/11/2012	56	3	M	Km 6	Piped household water	1	Pit latrine without slab or platform	0	5093
5094	25/03/1973	28/11/2012	40	3	F	Km 6	Piped household water	1	Pit latrine without slab or platform	0	5094
5095	28/08/1990	28/11/2012	22	3	M	Km 6	Piped household water	1	Pit latrine without slab or platform	0	5095																														5095
5096	28/06/1995	28/11/2012	17	3	F	Km 6	Piped household water	1	Pit latrine without slab or platform	0	5096																														5096
5097	03/06/2003	28/11/2012	9	2	M	Km 6	Piped household water	1	Pit latrine without slab or platform	0	5097	13/11/2012	25,9	131,7			-0,52	0	-0,85	0	5097	07/08/2013	27	135			-0,58	0			5097	05/05/2015	28,8	143			-0,79	0
5098	09/01/2007	28/11/2012	6	2	F	Km 6	Piped household water	1	Pit latrine without slab or platform	0	5098	14/11/2012	17						-1,09	0											5098	05/05/2015	22	124			-0,75	0	-1,07	0
5099	31/10/2008	28/11/2012	4	1	M	Km 6	Piped household water	1	Pit latrine without slab or platform	0	5099	29/11/2012	15,4	100	0,03	0	-0,91	0	-0,54	0											5099	05/05/2015	19,5	114			-0,96	0	-0,8	0
5100	15/02/1955	28/11/2012	58	3	F	Km 6	Piped household water	1	Pit latrine without slab or platform	0	5100																														5100
5101	27/03/1955	28/11/2012	58	3	M	Km 6	Piped household water	1	Pit latrine without slab or platform	0	5101																														5101
5102	08/08/1983	28/11/2012	29	3	F	Km 6	Piped household water	1	Pit latrine without slab or platform	0	5102																														5102
5103	05/10/1987	28/11/2012	25	3	M	Km 6	Piped household water	1	Pit latrine without slab or platform	0	5103																														5103
5104	18/10/1985	28/11/2012	27	3	F	Km 6	Piped household water	1	Pit latrine without slab or platform	0	5104																														5104
5105	07/08/1988	28/11/2012	24	3	M	Km 6	Piped household water	1	Pit latrine without slab or platform	0	5105																														5105
5106	17/08/2006	28/11/2012	6	2	M	Km 6	Piped household water	1	Pit latrine without slab or platform	0											5106	22/08/2013	22,8	129			1,36	0	-0,04	0											5106
5107	17/02/1997	28/11/2012	15	3	M	Km 6	Piped household water	1	Pit latrine without slab or platform	0	5107	29/11/2012	50								5107	22/08/2013	58,6								5107	05/05/2015	51,7								5107
5109	08/11/2011	28/11/2012	1	1	F	Km 6	Piped household water	1	Pit latrine without slab or platform	0	5109	29/11/2012	9	64	2,84	0	-4,16	1	-0,1	0											5109	05/05/2015	13,9	95	0,01	0	-0,97	0	-0,55	0	5109
5110	21/02/1991	29/05/2013	22	3	M		Without data		Without data		5110																														5110
5111	17/01/1972	28/11/2012	41	3	F	Km 6	Piped household water	1	Pit latrine without slab or platform	0	5111																														5111
5112	04/09/1978	28/11/2012	34	3	M	Km 6	Piped household water	1	Pit latrine without slab or platform	0	5112																														5112
5113	04/06/1992	28/11/2012	20	3	M	Km 6	Piped household water	1	Pit latrine without slab or platform	0	5113																														5113
5114	16/02/2000	28/11/2012	13	2	F	Km 6	Piped household water	1	Pit latrine without slab or platform	0	5114	29/11/2012	59	161			0,81	0			5114	07/08/2013	65,3	160,5			0,33	0													5114
5115	30/11/2004	28/11/2012	8	2	M	Km 6	Piped household water	1	Pit latrine without slab or platform	0	5115	13/11/2012	20,5	122			-0,89	0	-1,56	0	5115	22/08/2013	25,8	128			-0,53	0	-0,4	0	5115	05/05/2015	32,8	144			0,61	0			5115
5116	16/11/2006	28/11/2012	6	2	M	Km 6	Piped household water	1	Pit latrine without slab or platform	0	5116	29/11/2012	20,5	111			-1,05	0	-0,04	0	5116	07/08/2013	23	119			-0,22	0	0,25	0	5116	05/05/2015	25,5	133			0,56	0	-0,3	0	5116
5117	20/02/2009	28/11/2012	4	1	F	Km 6	Piped household water	1	Pit latrine without slab or platform	0	5117	29/11/2012	15,1	99	0,11	0	-0,5	0	-0,23	0	5117	22/08/2013	26,2	100	6,06	0	-1,36	0	2,74	0	5117	05/05/2015	20,2	114			-0,44	0	-0,13	0	5117
5118	16/06/2012	28/11/2012	9	2	F	Km 6	Piped household water	1	Pit latrine without slab or platform	0	5118																														5118
5119	27/05/1996	28/11/2012	16	3	F	Km 6	Piped household water	1	Pit latrine without slab or platform	0	5119																														5119
5120	17/08/2010	28/11/2012	2	1	M	Km 6	Piped household water	1	Pit latrine without slab or platform	0	5120																														5120
5121	07/08/1980	28/11/2012	32	3	M	Km 6	Piped household water	1	Pit latrine without slab or platform	0	5121																														5121
5122	16/06/1983	28/11/2012	29	3	F	Km 6	Piped household water	1	Pit latrine without slab or platform	0	5122																														5122
5123	14/11/2002	28/11/2012	10	2	M	Km 6	Piped household water	1	Pit latrine without slab or platform	0	5123	13/11/2012	37,8	138,4			0,1	0	1,11	0	5123	07/08/2013	41	144			0,36	0			5123	05/05/2015	49,9	160			1,07	0			5123
5124	07/02/2005	28/11/2012	8	2	F	Km 6	Piped household water	1	Pit latrine without slab or platform	0	5124	13/11/2012	23	123			-0,38	0	-0,36	0	5124	08/08/2013	25,6	128			-0,25	0	-0,22	0											5124
5125	27/04/2007	28/11/2012	6	2	M	Km 6	Piped household water	1	Pit latrine without slab or platform	0											5125	07/08/2013	23,4	120			0,48	0	0,73	0											5125
5126	02/11/2010	28/11/2012	12	2	M	Km 6	Piped household water	1	Pit latrine without slab or platform	0											5126	22/08/2013	11,8	88	-0,63	0	-1,81	0	-1,4	0											5126
5127	22/03/1981	28/11/2012	32	3	M	Km 6	Piped household water	1	Pit latrine without slab or platform	0	5127																														5127
5128	08/09/1982	28/11/2012	30	3	F	Km 6	Piped household water	1	Pit latrine without slab or platform	0	5128																														5128
5129	21/11/2003	28/11/2012	9	2	M	Km 6	Piped household water	1	Pit latrine without slab or platform	0	5129	13/11/2012	31	135			0,42	0	0,64	0	5129	07/08/2013	32	137			0,11	0	0,35	0	5129	05/05/2015	37								5129
5130	15/04/2006	28/11/2012	7	2	F	Km 6	Piped household water	1	Pit latrine without slab or platform	0	5130	14/11/2012	19	109			-1,78	0	-0,81	0	5130	07/08/2013	21,8	113,5			-1,63	0	-0,39	0	5130	05/05/2015	25,1	126			-1,11	0	-0,76	0	5130
5131	26/11/2008	28/11/2012	4	1	F	Km 6	Piped household water	1	Pit latrine without slab or platform	0	5131	14/11/2012	14,8	94	0,9	0	-1,98	0	-0,57	0	5131	08/08/2013	16,1	101	0,4	0	-1,4	0	-0,61	0	5131	05/05/2015	18,1	113			-0,88	0	-1,05	0	5131
5132	28/07/2010	28/11/2012	2	1	M	Km 6	Piped household water	1	Pit latrine without slab or platform	0																					5132	05/05/2015	16,5	104	-0,02	0	-0,98	0	-0,61	0	5132
5133	04/02/1956	28/11/2012	57	3	M	Km 6	Piped household water	1	Pit latrine without slab or platform	0	5133																														5133
5134	04/01/1959	28/11/2012	54	3	F	Km 6	Piped household water	1	Pit latrine without slab or platform	0	5134																														5134
5135	17/01/1977	28/11/2012	36	3	M	Km 6	Piped household water	1	Pit latrine without slab or platform	0	5135
5136	03/03/1984	28/11/2012	29	3	F	Km 6	Piped household water	1	Pit latrine without slab or platform	0	5136																														5136
5137	26/07/2009	28/11/2012	8	2	F	Km 6	Piped household water	1	Pit latrine without slab or platform	0	5137																														5137
5138	08/02/1983	28/11/2012	30	3	F	Km 6	Piped household water	1	Pit latrine without slab or platform	0	5138																														5138
5139	26/02/1997	28/11/2012	16	3	M	Km 6	Piped household water	1	Pit latrine without slab or platform	0	5139																														5139
5140	11/10/1949	28/11/2012	63	3	M	Km 6	Piped household water	1	Pit latrine without slab or platform	0	5140																														5140
5141	08/06/1967	28/11/2012	45	3	F	Km 6	Piped household water	1	Pit latrine without slab or platform	0	5141																														5141
5142	22/05/1997	28/11/2012	15	3	F	Km 6	Piped household water	1	Pit latrine without slab or platform	0											5142	21/08/2013	54,6								5142	05/05/2015	57								5142
5143	04/02/2012	28/11/2012	1	1	F	Km 6	Piped household water	1	Pit latrine without slab or platform	0	5143																														5143
5144	16/07/1967	28/11/2012	45	3	M	Km 6	Piped household water	1	Pit latrine without slab or platform	0	5144																														5144
5145	14/08/1977	28/11/2012	35	3	F	Km 6	Piped household water	1	Pit latrine without slab or platform	0	5145																														5145
5146	29/08/1998	28/11/2012	14	2	F	Km 6	Piped household water	1	Pit latrine without slab or platform	0																					5146	05/05/2015	49								5146
5147	04/07/2000	28/11/2012	12	2	M	Km 6	Piped household water	1	Pit latrine without slab or platform	0	5147	13/11/2012	41,8	137			-2,01	1													5147	05/05/2015	50	157			-1,43	0			5147
5148	07/10/2001	28/11/2012	11	2	F	Km 6	Piped household water	1	Pit latrine without slab or platform	0																					5148	05/05/2015	57								5148
5149	29/10/2004	28/11/2012	8	2	M	Km 6	Piped household water	1	Pit latrine without slab or platform	0	5149																														5149
5150	18/11/2006	28/11/2012	6	2	M	Km 6	Piped household water	1	Pit latrine without slab or platform	0	5150																														5150
5151	14/08/2008	28/11/2012	4	1	F	Km 6	Piped household water	1	Pit latrine without slab or platform	0	5151																														5151
5152	13/11/2010	28/11/2012	2	1	M	Km 6	Piped household water	1	Pit latrine without slab or platform	0																					5152	05/05/2015	15	93	1,21	0	-3,06	1	-1,09	0	5152
5153	12/02/1960	28/11/2012	52	3	M	Km 6	Piped household water	1	Pit latrine without slab or platform	0	5153																														5153
5154	15/09/1964	28/11/2012	48	3	F	Km 6	Piped household water	1	Pit latrine without slab or platform	0	5154																														5154
5155	09/12/1974	28/11/2012	38	3	M	Km 6	Piped household water	1	Pit latrine without slab or platform	0	5155
5156	30/12/1979	28/11/2012	33	3	F	Km 6	Piped household water	1	Pit latrine without slab or platform	0	5156																														5156
5157	28/05/1999	28/11/2012	14	2	M	Km 6	Piped household water	1	Pit latrine without slab or platform	0	5157																				5157	05/05/2015	38								5157
5158	23/06/2001	28/11/2012	13	2	F	Km 6	Piped household water	1	Pit latrine without slab or platform	0	5158	21/11/2012	36	146			-0,24	0													5158	05/05/2015	56,7	161			0,23	0
5159	05/08/2005	28/11/2012	7	2	F	Km 6	Piped household water	1	Pit latrine without slab or platform	0	5159	21/11/2012	20	124			0,27	0	-0,95	0											5159	05/05/2015	27,2	135			-0,33	0	-0,77	0
5160	14/09/1983	28/11/2012	29	3	M	Km 6	Piped household water	1	Pit latrine without slab or platform	0	5160																														5160
5161	27/08/1987	28/11/2012	25	3	F	Km 6	Piped household water	1	Pit latrine without slab or platform	0	5161																														5161
5162	29/01/2007	28/11/2012	6	2	M	Km 6	Piped household water	1	Pit latrine without slab or platform	0											5162	22/05/2013	19	115			-0,55	0	-0,84	0											5162
5163	14/09/2008	28/11/2012	4	1	M	Km 6	Piped household water	1	Pit latrine without slab or platform	0	5163																														5163
5164	10/06/2010	28/11/2012	3	1	M	Km 6	Piped household water	1	Pit latrine without slab or platform	0	5164	21/11/2012	12	85	0,34	0	-1,92	0	-0,81	0	5164	21/08/2013	16,3	92	2,4	0	-1,47	0	0,82	0	5164	05/05/2015	15						-1,43	0	5164
5165	02/08/1945	28/11/2012	67	3	M	Km 6	Piped household water	1	Pit latrine without slab or platform	0	5165																														5165
5166	22/03/1993	28/11/2012	20	3	F	Km 6	Piped household water	1	Pit latrine without slab or platform	0	5166																														5166
5167	26/01/2001	28/11/2012	12	2	F	Km 6	Piped household water	1	Pit latrine without slab or platform	0	5167	21/11/2012	34	129			-3,11	1													5167	05/05/2015	53								5167
5168	15/09/1973	28/11/2012	39	3	M	Km 6	Piped household water	1	Pit latrine without slab or platform	0	5168																														5168
5169	11/02/1977	28/11/2012	37	3	F	Km 6	Piped household water	1	Pit latrine without slab or platform	0	5169
5170	07/04/1993	28/11/2012	20	3	F	Km 6	Piped household water	1	Pit latrine without slab or platform	0	5170																														5170
5171	03/04/1996	28/11/2012	17	3	F	Km 6	Piped household water	1	Open defecation	0	5171																														5171
5172	02/01/1998	28/11/2012	15	3	M	Km 6	Piped household water	1	Pit latrine without slab or platform	0	5172	21/11/2012	66,8	165			-0,43	0																							5172
5173	24/07/2000	28/11/2012	12	2	F	Km 6	Piped household water	1	Pit latrine without slab or platform	0	5173	21/11/2012	46	158			0,71	0			5173	21/08/2013	49,8
5174	13/03/2003	28/11/2012	10	2	M	Km 6	Piped household water	1	Pit latrine without slab or platform	0											5174	21/08/2013	31,9	142			0,29	0
5175	15/02/2009	28/11/2012	4	1	F	Km 6	Piped household water	1	Pit latrine without slab or platform	0	5175	21/11/2012	16,8	102	0,65	0	0,23	0	0,56	0	5175	21/08/2013	17,8	108	-0,02	0	0,38	0	0,24	0											5175
5176	06/07/1930	28/11/2012	82	3	M	Km 6	Piped household water	1	Pit latrine without slab or platform	0	5176
5177	12/06/2011	28/11/2012	2	1	F	Km 6	Piped household water	1	Pit latrine without slab or platform	0	5177	21/11/2012	10,5	76	1,28	0	-1,41	0	0,32	0	5177	21/08/2013	12	84	0,82	0	-1,11	0	0,03	0											5177
5178	07/05/1969	28/11/2012	44	3	M	Km 6	Piped household water	1	Pit latrine without slab or platform	0	5178																														5178
5179	25/04/1983	28/11/2012	30	3	F	Km 6	Piped household water	1	Pit latrine without slab or platform	0	5179																														5179
5180	28/09/2001	28/11/2012	12	2	F	Km 6	Piped household water	1	Pit latrine without slab or platform	0	5180	14/11/2012	43	143			-0,42	0			5180	08/08/2013	51	149			-0,21	0													5180
5181	15/02/2006	28/11/2012	7	2	F	Km 6	Piped household water	1	Pit latrine without slab or platform	0	5181	13/11/2012	21	118			-0,25	0	-0,24	0	5181	07/08/2013	23	123			-0,09	0	-0,16	0											5181
5182	10/10/2008	28/11/2012	4	1	F	Km 6	Piped household water	1	Pit latrine without slab or platform	0	5182	12/11/2012	17,4	105	0,39	0	0,37	0	0,48	0	5182	07/08/2013	21	110	1,26	0	0,36	0	1,08	0											5182
5183	02/03/2010	28/11/2012	3	1	F	Km 6	Piped household water	1	Pit latrine without slab or platform	0	5183	12/11/2012	13,7	87	1,54	0	-1,5	0	0,31	0	5183	22/08/2013	15	91	1,65	0	-1,94	0	0,04	0											5183
5184	10/05/2012	28/11/2012	1	1	M	Km 6	Piped household water	1	Pit latrine without slab or platform	0											5184	22/08/2013	11,4	78	1,44	0	-0,62	0	0,84	0	5184	05/05/2015	15	96	0,58	0	0,01	0	0,39	0	5184
5185	22/12/1975	28/11/2012	37	3	M	Km 6	Piped household water	1	Pit latrine without slab or platform	0											5185																				5185
5186	01/04/1982	28/11/2012	31	3	F	Km 6	Piped household water	1	Pit latrine without slab or platform	0											5186																				5186
5187	16/12/1996	28/11/2012	16	3	M	Km 6	Piped household water	1	Pit latrine without slab or platform	0											5187																				5187
5188	12/09/1999	28/11/2012	13	2	M	Km 6	Piped household water	1	Pit latrine without slab or platform	0	5188	14/11/2012	63	163			0,76	0																							5188
5189	09/01/2002	28/11/2012	11	2	F	Km 6	Piped household water	1	Pit latrine without slab or platform	0	5189	13/11/2012	41	146			0,3	0																							5189
5190	27/02/2004	28/11/2012	9	2	M	Km 6	Piped household water	1	Pit latrine without slab or platform	0	5190	14/11/2012	33,8	130			-0,18	0	1,34	0											5190	05/05/2015	51	140			-0,61	0			5190
5191	02/02/2010	28/11/2012	3	1	M	Km 6	Piped household water	1	Pit latrine without slab or platform	0	5191	21/11/2012	10,6	92	-3	1	-0,69	0	-2,3	1											5191	05/05/2015	20	108			-0,72	0	0,45	0	5191
5192	29/12/1979	28/11/2012	33	3	M	Km 6	Piped household water	1	Pit latrine without slab or platform	0											5192																				5192
5193	11/10/1978	28/11/2012	34	3	F	Km 6	Piped household water	1	Pit latrine without slab or platform	0											5193																				5193
5194	21/10/1998	28/11/2012	14	2	F	Km 6	Piped household water	1	Pit latrine without slab or platform	0	5194	22/11/2012	61,8																		5194	05/05/2015	60,5								5194
5195	09/02/2005	28/11/2012	8	2	M	Km 6	Piped household water	1	Pit latrine without slab or platform	0	5195	29/11/2012	23,6	122,5			-0,66	0	-0,39	0											5195	05/05/2015	29,3	138			-0,15	0			5195
5196	12/11/2007	28/11/2012	5	2	M	Km 6	Piped household water	1	Pit latrine without slab or platform	0																															5196
5197	08/10/1970	28/11/2012	42	3	M	Km 6	Piped household water	1	Pit latrine without slab or platform	0											5197																				5197
5198	27/12/1973	28/11/2012	39	3	F	Km 6	Piped household water	1	Pit latrine without slab or platform	0											5198																				5198
5199	19/12/1997	28/11/2012	15	3	M	Km 6	Piped household water	1	Pit latrine without slab or platform	0	5199	21/11/2012	53																												5199
5200	12/02/2000	28/11/2012	13	2	F	Km 6	Piped household water	1	Pit latrine without slab or platform	0	5200	13/11/2012	43	145			-1,48	0													5200	05/05/2015	53
5201	20/01/2005	28/11/2012	8	2	F	Km 6	Piped household water	1	Pit latrine without slab or platform	0	5201	21/11/2012	22	119			-1,15	0	-0,7	0																					5201
5202	05/12/2007	28/11/2012	5	2	M	Km 6	Piped household water	1	Pit latrine without slab or platform	0	5202	21/11/2012	16	96	1,36	0	-2,97	1	-0,99	0											5202	05/05/2015	22	117			-1,3	0	-0,61	0	5202
5203	18/10/1987	28/11/2012	25	3	M	Km 6	Piped household water	1	Pit latrine without slab or platform	0											5203																				5203
5204	09/04/1990	28/11/2012	23	3	F	Km 6	Piped household water	1	Pit latrine without slab or platform	0											5204																				5204
5205	18/08/2010	28/11/2012	2	1	F	Km 6	Piped household water	1	Pit latrine without slab or platform	0	5205	21/11/2012	11,5	82	0,83	0	-1,89	0	-0,43	0											5205	05/05/2015	17	104	0,36	0	-0,77	0	-0,24	0	5205
5206	18/07/2006	28/11/2012	6	2	M	Km 6	Piped household water	1	Flush/pour to pit latrine	1	5206	14/11/2012	23	113			-0,97	0	0,57	0											5206	05/05/2015	28	112			-3,28	1	0,11	0	5206
5207	31/05/2012	28/11/2012	1	1	F	Km 6	Piped household water	1	Pit latrine without slab or platform	0											5207	22/08/2013	9,1	74	0,17	0	-1,17	0	-0,39	0	5207	05/05/2015	14	87	1,77	0	-1,97	0	0,18	0	5207
5208	08/06/1983	28/11/2012	29	3	M	Km 6	Piped household water	1	Pit latrine without slab or platform	0	5208																														5208
5209	06/08/1991	28/11/2012	21	3	F	Km 6	Piped household water	1	Pit latrine without slab or platform	0	5209																														5209
5210	20/11/1992	28/11/2012	20	3	F	Km 6	Piped household water	1	Pit latrine without slab or platform	0	5210																														5210
5211	11/11/1995	28/11/2012	17	3	M	Km 6	Piped household water	1	Pit latrine without slab or platform	0	5211																														5211
5212	24/05/2008	28/11/2012	5	2	F	Km 6	Piped household water	1	Pit latrine without slab or platform	0	5212	14/11/2012	14,6	97	0,15	0	-1,99	0	-1,13	0	5212	21/08/2013	16,2	101			-1,99	0	-0,99	0	5212	05/05/2015	20	112			-1,56	0	-0,71	0	5212
5213	28/10/2009	28/11/2012	3	1	M	Km 6	Piped household water	1	Pit latrine without slab or platform	0	5213	21/11/2012	13,3	88,7	0,69	0	-2,11	1	-0,7	0	5213	21/08/2013	16,7	96	1,86	0	-1,47	0	0,35	0	5213	05/05/2015	20	110			-0,63	0	0,22	0	5213
5214	21/01/2012	28/11/2012	1	1	F	Km 6	Piped household water	1	Pit latrine without slab or platform	0											5214	21/08/2013	9,5	75	0,42	0	-2,27	1	-0,77	0	5214	05/05/2015	13	87	0,98	0	-2,62	1	-0,84	0	5214
5215	28/09/2011	28/11/2012	1	1	M	Km 6	Piped household water	1	Pit latrine without slab or platform	0	5215																														5215
5216	15/11/1995	28/11/2012	17	3	M	Km 6	Piped household water	1	Pit latrine without slab or platform	0	5216																														5216
5217	25/04/1988	28/11/2012	25	3	M	Km 6	Piped household water	1	Pit latrine without slab or platform	0	5217																														5217
5218	21/02/1990	28/11/2012	23	3	F	Km 6	Piped household water	1	Pit latrine without slab or platform	0	5218																														5218
5219	27/01/2007	28/11/2012	6	2	F	Km 6	Piped household water	1	Pit latrine without slab or platform	0											5219	07/08/2013	19	114			-0,78	0	-0,77	0	5219	05/05/2015	23	127			-0,19	0	-0,73	0	5219
5220	03/12/2008	28/11/2012	4	1	F	Km 6	Piped household water	1	Pit latrine without slab or platform	0	5220	21/11/2012	14,5	95	0,47	0	-1,75	0	-0,72	0											5220	05/05/2015	19	115			-0,48	0	-0,69	0	5220
5221	23/12/1959	28/11/2012	53	3	M	Km 6	Piped household water	1	Pit latrine without slab or platform	0	5221																														5221
5222	12/02/1972	28/11/2012	41	3	F	Km 6	Piped household water	1	Pit latrine without slab or platform	0	5222																														5222
5223	10/09/1998	28/11/2012	14	2	M	Km 6	Piped household water	1	Pit latrine without slab or platform	0	5223	21/11/2012	47																		5223	05/05/2015	57								5223
5224	29/10/2000	28/11/2012	12	2	M	Km 6	Piped household water	1	Pit latrine without slab or platform	0	5224	13/11/2012	29	132			-2,44	1			5224	07/08/2013	31,9	139			-2,09	1			5224	05/05/2015	39								5224
5225	22/06/2002	28/11/2012	10	2	M	Km 6	Piped household water	1	Pit latrine without slab or platform	0	5225	13/11/2012	20,9	135			-0,74	0			5225	07/08/2013	30,6	138,4			-0,8	0			5225	05/05/2015	28	150			-0,69	0			5225
5226	02/10/2005	28/11/2012	7	2	M	Km 6	Piped household water	1	Pit latrine without slab or platform	0	5226	13/11/2012	22	121			-0,26	0	-0,38	0	5226	07/08/2013	32,7	125,5			-0,17	0	1,75	0	5226	05/05/2015	27	131			-0,75	0	-0,65	0	5226
5227	13/05/2008	28/11/2012	5	2	F	Km 6	Piped household water	1	Pit latrine without slab or platform	0	5227	14/11/2012	14	99	-0,73	0	-1,59	0	-1,47	0											5227	05/05/2015	18	112			-1,59	0	-1,47	0	5227
5228	09/05/2011	28/11/2012	2	1	F	Km 6	Piped household water	1	Pit latrine without slab or platform	0											5228	22/08/2013	11,2	86	-0,44	0	-0,78	0	-0,69	0	5228	05/05/2015	15	98	0,24	0	-1,08	0	-0,49	0	5228
5229	22/04/1971	28/11/2012	42	3	M	Km 6	Piped household water	1	Pit latrine without slab or platform	0	5229																														5229
5230	10/12/1971	28/11/2012	41	3	F	Km 6	Piped household water	1	Pit latrine without slab or platform	0	5230																														5230
5231	17/10/1996	28/11/2012	16	3	F	Km 6	Piped household water	1	Pit latrine without slab or platform	0	5231																														5231
5232	10/08/1998	28/11/2012	14	2	F	Km 6	Piped household water	1	Pit latrine without slab or platform	0	5232	21/11/2012	48,4	149			-1,65	0													5232	05/05/2015	58								5232
5233	05/09/2000	28/11/2012	12	2	M	Km 6	Piped household water	1	Pit latrine without slab or platform	0																					5233	05/05/2015	44								5233
5234	21/04/2002	28/11/2012	11	2	F	Km 6	Piped household water	1	Pit latrine without slab or platform	0																					5234	05/05/2015	45	150			-0,94	0			5234
5235	22/01/2006	28/11/2012	7	2	M	Km 6	Piped household water	1	Pit latrine without slab or platform	0	5235	21/11/2012	19	104			-3,21	1	-1,27	0											5235	05/05/2015	25	125			-1,48	0	-0,98	0	5235
5236	18/03/2008	28/11/2012	5	2	M	Km 6	Piped household water	1	Pit latrine without slab or platform	0	5236	21/11/2012	17	97	1,86	0	-2,41	1	-0,31	0	5236	21/08/2013	19,6	104			-1,79	0	0,14	0	5236	05/05/2015	22	110			-2,34	1	-0,39	0	5236
5237	07/02/2010	28/11/2012	3	1	M	Km 6	Piped household water	1	Pit latrine without slab or platform	0	5237	20/11/2012	12,5	81	1,75	0	-3,73	1	-0,89	0	5237	21/08/2013	14,6	92	1,09	0	-2,03	1	-0,44	0	5237	05/05/2015	17	112			0,16	0	-0,79	0	5237
5239	13/07/2029	28/11/2012	83	3	M	Km 6	Piped household water	1	Pit latrine without slab or platform	0	5239																														5239
5240	04/08/1965	28/11/2012	47	3	M	Km 6	Piped household water	1	Pit latrine without slab or platform	0	5240																														5240
5241	13/09/1970	28/11/2012	42	3	M	Km 6	Piped household water	1	Pit latrine without slab or platform	0	5241																														5241
5242	13/09/1970	28/11/2012	42	3	M	Km 6	Piped household water	1	Pit latrine without slab or platform	0	5242																														5242
5243	04/09/1983	28/11/2012	29	3	F	Km 6	Piped household water	1	Pit latrine without slab or platform	0	5243																														5243
5244	13/02/2002	28/11/2012	11	2	M	Km 6	Piped household water	1	Pit latrine without slab or platform	0	5244	21/11/2012	30,9	137,5			-0,65	0																							5244
5245	06/09/2004	28/11/2012	8	2	M	Km 6	Piped household water	1	Pit latrine without slab or platform	0	5245	21/11/2012	26,4	126,5			-0,33	0	0,12	0	5245	22/08/2013	34,4	142,5			1,69	0	1,27	0											5245
5246	26/07/2007	28/11/2012	5	2	F	Km 6	Piped household water	1	Pit latrine without slab or platform	0	5246	21/11/2012	16,3	101			-2,08	1	-1,01	0																					5246
5247	19/11/2009	28/11/2012	3	1	M	Km 6	Piped household water	1	Pit latrine without slab or platform	0	5247	21/11/2012	14,6	86	2,41	0	-2,73	1	0,14	0	5247	22/08/2013	16,2	93,5	2,02	0	-2	0	0,17	0											5247
5248	09/11/2011	28/11/2012	1	1	F	Km 6	Piped household water	1	Pit latrine without slab or platform	0	5248	21/11/2012	9,2	71	1,03	0	-1,36	0	0,14	0	5248	22/08/2013	10,3	77	0,87	0	-2,29	1	-0,49	0											5248
5249	22/05/1997	28/11/2012	16	3	F	Km 6	Piped household water	1	Pit latrine without slab or platform	0	5249																														5249
5250	04/02/2012	28/11/2012	1	1	F	Km 6	Piped household water	1	Pit latrine without slab or platform	0											5250	21/08/2013	11	81,5	0,62	0	0,09	0	0,5	0	5250	05/05/2015	14	91	0,91	0	-1,54	0	-0,22	0	5250
5251	04/08/1945	28/11/2012	67	3	M	Km 6	Piped household water	1	Pit latrine without slab or platform	0	5251																														5251
5252	14/01/1945	28/11/2012	68	3	F	Km 6	Piped household water	1	Pit latrine without slab or platform	0	5252																														5252
5253	04/08/1977	28/11/2012	36	3	M	Km 6	Piped household water	1	Pit latrine without slab or platform	0	5253																														5253
5254	23/03/1978	28/11/2012	35	3	F	Km 6	Piped household water	1	Pit latrine without slab or platform	0	5254																														5254
5255	15/04/1980	28/11/2012	33	3	M	Km 6	Piped household water	1	Pit latrine without slab or platform	0	5255																														5255
5256	17/02/1985	28/11/2012	28	3	M	Km 6	Piped household water	1	Pit latrine without slab or platform	0	5256																														5256
5257	21/02/1996	28/11/2012	17	3	F	Km 6	Piped household water	1	Pit latrine without slab or platform	0	5257																														5257
5258	03/01/1998	28/11/2012	15	3	F	Km 6	Piped household water	1	Pit latrine without slab or platform	0	5258	21/11/2012	59,9	167			0,8	0													5258	05/05/2015	67								5258
5259	17/06/2000	28/11/2012	13	2	F	Km 6	Piped household water	1	Pit latrine without slab or platform	0											5259	07/08/2013	43	156			-0,14	0			5259	05/05/2015	47								5259
5260	27/01/2003	28/11/2012	10	2	M	Km 6	Piped household water	1	Pit latrine without slab or platform	0	5260	13/11/2012	35	143			1	0	0,82	0	5260	07/08/2013	38	151			1,59	0			5260	05/05/2015	52	169			2,53	0			5260
5261	08/05/2005	28/11/2012	8	2	M	Km 6	Piped household water	1	Pit latrine without slab or platform	0											5261	21/08/2013	28,3	129			0,03	0	0,53	0	5261	05/05/2015	34	143			0,83	0	0,53	0	5261
5262	14/04/2010	28/11/2012	3	1	F	Km 6	Piped household water	1	Pit latrine without slab or platform	0	5262	22/11/2012	13,1	92,8	-0,2	0	0,31	0	0,08	0	5262	21/08/2013	15,4	97,5	0,63	0	-0,1	0	0,38	0	5262	05/05/2015	20	115			1,09	0	0,57	0	5262
5263	26/08/2012	28/11/2012	1	1	M	Km 6	Piped household water	1	Pit latrine without slab or platform	0	5263																														5263
5264	11/10/1959	28/11/2012	53	3	F	Km 6	Piped household water	1	Pit latrine without slab or platform	0	5264
5265	02/10/1979	28/11/2012	33	3	F	Km 6	Piped household water	1	Pit latrine without slab or platform	0	5265																														5265
5266	04/12/1985	28/11/2012	27	3	M	Km 6	Piped household water	1	Pit latrine without slab or platform	0	5266																														5266
5267	05/03/1986	28/11/2012	27	3	M	Km 6	Piped household water	1	Pit latrine without slab or platform	0	5267																														5267
5268	04/04/1988	28/11/2012	25	3	F	Km 6	Piped household water	1	Pit latrine without slab or platform	0	5268																														5268
5269	19/08/1988	28/11/2012	25	3	M	Km 6	Piped household water	1	Pit latrine without slab or platform	0	5269																														5269
5270	27/10/1992	28/11/2012	20	3	F	Km 6	Piped household water	1	Pit latrine without slab or platform	0	5270																														5270
5271	17/08/1992	28/11/2012	19	3	F	Km 6	Piped household water	1	Pit latrine without slab or platform	0	5271
5272	24/07/1997	28/11/2012	14	2	F	Km 6	Piped household water	1	Pit latrine without slab or platform	0											5272	21/08/2013	56								5272	05/05/2015	67								5272
5273	18/04/2003	28/11/2012	10	2	F	Km 6	Piped household water	1	Pit latrine without slab or platform	0											5273	21/08/2013	33,5	135			-0,89	0			5273	05/05/2015	44								5273
5274	10/11/2008	28/11/2012	4	1	M	Km 6	Piped household water	1	Pit latrine without slab or platform	0	5274	21/11/2012	15,7	96	1,13	0	-1,79	0	-0,35	0	5274	21/08/2013	17,7						-0,08	0											5274
5275	26/05/2005	29/05/2013	8	2	F	Las Moras	Piped household water	1	Pit latrine without slab or platform	0	5275																														5275	23/05/2013	10700	11,6	0	7	749	1	0
5276	25/04/2007	28/11/2012	6	2	F	Km 6	Piped household water	1	Pit latrine without slab or platform	0	5276	21/11/2012	17,8	108,5			-0,83	0	-0,56	0	5276	21/08/2013	20,8						-0,01	0	5276	05/05/2015	20	104			-3,91	1	-1,5	0	5276
5277	14/01/2010	28/11/2012	3	1	M	Km 6	Piped household water	1	Pit latrine without slab or platform	0											5277	20/08/2013	17	101	0,99	0	0,11	0	0,71	0	5277	05/05/2015	21,3	109			-0,57	0	0,87	0	5277
5278	09/10/2010	28/11/2012	2	1	M	Km 6	Piped household water	1	Pit latrine without slab or platform	0	5278	21/11/2012	11,3	81	0,57	0	-2,33	1	-0,83	0	5278	21/08/2013	13,3	87	1,09	0	-2,21	1	-0,47	0	5278	05/05/2015	17	100	1,21	0	-1,6	0	-0,21	0	5278
5279	21/03/1963	28/11/2012	48	3	M	Km 6	Piped household water	1	Pit latrine without slab or platform	0	5279																														5279
5280	12/04/1967	28/11/2012	45	3	F	Km 6	Piped household water	1	Pit latrine without slab or platform	0	5280																														5280
5281	14/07/1935	28/11/2012	76	3	M	Km 6	Piped household water	1	Pit latrine without slab or platform	0	5281																														5281
5282	27/08/1988	28/11/2012	24	3	M	Km 6	Piped household water	1	Pit latrine without slab or platform	0	5282																														5282
5283	17/09/1994	28/11/2012	18	3	F	Km 6	Piped household water	1	Pit latrine without slab or platform	0	5283																														5283
5284	24/01/2004	28/11/2012	9	2	M	Km 6	Piped household water	1	Pit latrine without slab or platform	0	5284																														5284
5285	24/01/2006	28/11/2012	7	2	M	Km 6	Piped household water	1	Pit latrine without slab or platform	0	5285	13/11/2012	23	117			-0,69	0	0,19	0																					5285
5286	17/09/1974	28/11/2012	38	3	F	Km 6	Piped household water	1	Pit latrine without slab or platform	0	5286																														5286
5287	08/09/1978	28/11/2012	34	3	M	Km 6	Piped household water	1	Pit latrine without slab or platform	0	5287																														5287
5288	30/05/1998	28/11/2012	15	3	F	Km 6	Piped household water	1	Pit latrine without slab or platform	0											5288	22/08/2013	68,8																		5288
5289	31/05/2003	28/11/2012	10	2	F	Km 6	Piped household water	1	Pit latrine without slab or platform	0	5289	13/11/2012	38,8	141,5			1	0	1,44	0																					5289
5290	24/08/2006	28/11/2012	8	2	F	Km 6	Piped household water	1	Pit latrine without slab or platform	0	5290																														5290
5291	24/08/2006	28/11/2012	7	2	F	Km 6	Piped household water	1	Pit latrine without slab or platform	0	5291	21/11/2012	25,8	123			1,24	0	1,39	0																					5291
5292	17/11/2008	28/11/2012	4	1	M	Km 6	Piped household water	1	Pit latrine without slab or platform	0	5292	21/11/2012	17,1	100	1,28	0	-0,81	0	0,34	0	5292	22/08/2013	19,6	106	1,52	0	-0,53	0	0,69	0											5292
5293	31/07/1980	28/11/2012	32	3	M	Km 6	Piped household water	1	Pit latrine without slab or platform	0	5293																														5293
5294	14/08/1981	28/11/2012	32	3	F	Km 6	Piped household water	1	Pit latrine without slab or platform	0	5294																														5294
5295	26/10/1999	28/11/2012	13	2	F	Km 6	Piped household water	1	Pit latrine without slab or platform	0	5295	13/11/2012	42,3	152			-0,66	0			5295	07/08/2013	45	152			-1,03	0													5295
5296	25/08/2001	28/11/2012	12	2	M	Km 6	Piped household water	1	Pit latrine without slab or platform	0	5296	13/11/2012	39	132			-1,81	0			5296	07/08/2013	42	148			-0,11	0
5297	15/08/2005	28/11/2012	7	2	M	Km 6	Piped household water	1	Pit latrine without slab or platform	0	5297	13/11/2012	24,9	123			-0,02	0	0,41	0	5297	07/08/2013	26,1	127,5			0,06	0	0,2	0											5297
5298	12/08/2009	28/11/2012	3	1	F	Km 6	Piped household water	1	Pit latrine without slab or platform	0	5298	21/11/2012	12,4	88	0,23	0	-2,35	1	-1,21	0	5298	20/08/2013	14,6	97	0,15	0	-1,36	0	-0,72	0	5298	05/05/2015	19	112			-0,31	0	-0,21	0	5298
5299	28/05/1947	28/11/2012	66	3	F	Km 6	Piped household water	1	Pit latrine without slab or platform	0	5299																														5299
5300	05/11/1982	28/11/2012	30	3	M	Km 6	Piped household water	1	Pit latrine without slab or platform	0	5300																														5300
5301	13/03/1986	28/11/2012	27	3	M	Km 6	Piped household water	1	Pit latrine without slab or platform	0	5301																														5301
5302	24/10/1970	28/11/2012	42	3	M	Km 6	Piped household water	1	Pit latrine without slab or platform	0	5302																														5302
5303	26/12/1977	28/11/2012	35	3	F	Km 6	Piped household water	1	Pit latrine without slab or platform	0	5303																														5303
5304	24/07/1992	28/11/2012	20	3	M	Km 6	Piped household water	1	Pit latrine without slab or platform	0	5304																														5304
5305	20/01/1997	28/11/2012	16	3	F	Km 6	Piped household water	1	Pit latrine without slab or platform	0	5305																														5305
5306	28/05/1998	28/11/2012	15	3	F	Km 6	Piped household water	1	Pit latrine without slab or platform	0	5306	21/11/2012	59	157			-0,56	0			5306	20/08/2013	58,9								5306	05/05/2015	53								5306
5307	10/02/2001	28/11/2012	12	2	F	Km 6	Piped household water	1	Pit latrine without slab or platform	0	5307	21/11/2012	34	140			-1,46	0			5307	20/08/2013	39,6	142			-1,76	0			5307	05/05/2015	43								5307
5308	25/08/1973	28/11/2012	39	3	F	Km 6	Piped household water	1	Pit latrine without slab or platform	0	5308																														5308
5309	20/07/1971	28/11/2012	41	3	M	Km 6	Piped household water	1	Pit latrine without slab or platform	0	5309																														5309
5310	19/03/1991	28/11/2012	22	3	M	Km 6	Piped household water	1	Pit latrine without slab or platform	0	5310																														5310
5311	27/04/1998	28/11/2012	15	3	M	Km 6	Piped household water	1	Pit latrine without slab or platform	0	5311	21/11/2012	60								5311	20/08/2013	63,8																		5311
5312	30/01/1998	28/11/2012	15	3	M	Km 6	Piped household water	1	Pit latrine without slab or platform	0	5312	21/11/2012	50								5312	20/08/2013	56,1	158			-1,71	0			5312	05/05/2015	65								5312
5313	11/01/2010	28/11/2012	12	2	F	Km 6	Piped household water	1	Pit latrine without slab or platform	0	5313	21/11/2012	41	152																	5313	05/05/2015	49						6,81	0	5313
5314	09/10/2007	28/11/2012	5	2	M	Km 6	Piped household water	1	Pit latrine without slab or platform	0	5314	21/11/2012	18	110			-0,11	0	-0,25	0	5314	08/08/2013	20	114			-0,19	0	-0,05	0	5314	05/05/2015	23	122			-0,53	0	-0,4	0	5314
5315	15/12/1985	28/11/2012	27	3	M	Km 6	Piped household water	1	Pit latrine without slab or platform	0	5315																														5315
5316	24/04/1994	28/11/2012	19	3	F	Km 6	Piped household water	1	Pit latrine without slab or platform	0	5316																														5316
5317	23/08/2012	28/11/2012	1	1	F	Km 6	Piped household water	1	Pit latrine without slab or platform	0																					5317	05/05/2015	13	91	0,09	0	-0,4	0	-0,1	0	5317
5318	18/03/1961	28/11/2012	52	3	M	Km 6	Piped household water	1	Pit latrine without slab or platform	0	5318																														5318
5319	17/05/1967	28/11/2012	46	3	F	Km 6	Piped household water	1	Pit latrine without slab or platform	0	5319																														5319
5320	23/02/1998	28/11/2012	15	3	F	Km 6	Piped household water	1	Pit latrine without slab or platform	0	5320	21/11/2012	54																		5320	05/05/2015	55,4								5320
5321	23/10/1999	28/11/2012	13	2	M	Km 6	Piped household water	1	Pit latrine without slab or platform	0	5321	21/11/2012	45																		5321	05/05/2015	53								5321
5322	10/03/1978	28/11/2012	35	3	M	Km 6	Piped household water	1	Pit latrine without slab or platform	0	5322																														5322
5323	06/11/1978	28/11/2012	34	3	F	Km 6	Piped household water	1	Pit latrine without slab or platform	0	5323																														5323
5324	18/04/2049	28/11/2012	64	3	M	Km 6	Piped household water	1	Pit latrine without slab or platform	0	5324																														5324
5325	16/06/1957	28/11/2012	56	3	M	Km 6	Piped household water	1	Pit latrine without slab or platform	0	5325																														5325
5326	16/02/1960	28/11/2012	53	3	F	Km 6	Piped household water	1	Pit latrine without slab or platform	0	5326																														5326
5327	13/02/1990	28/11/2012	23	3	F	Km 6	Piped household water	1	Pit latrine without slab or platform	0	5327																														5327
5328	17/03/1994	28/11/2012	19	3	M	Km 6	Piped household water	1	Pit latrine without slab or platform	0	5328																														5328
5329	15/04/1951	28/11/2012	62	3	M	Km 6	Piped household water	1	Pit latrine without slab or platform	0	5329																														5329
5330	05/06/1951	28/11/2012	62	3	F	Km 6	Piped household water	1	Pit latrine without slab or platform	0	5330																														5330
5331	14/09/1981	28/11/2012	31	3	M	Km 6	Piped household water	1	Pit latrine without slab or platform	0	5331																														5331
5332	28/04/1986	28/11/2012	27	3	M	Km 6	Piped household water	1	Pit latrine without slab or platform	0	5332																														5332
5333	01/10/2002	28/11/2012	10	2	M	Km 6	Piped household water	1	Pit latrine without slab or platform	0											5333	21/08/2013	32,5	144			0,22	0			5333	05/05/2015	37,4	154			0,13	0			5333
5334	23/01/1976	28/11/2012	37	3	M	Km 6	Piped household water	1	Pit latrine without slab or platform	0	5334																														5334
5335	15/08/1996	28/11/2012	17	3	M	Km 6	Piped household water	1	Pit latrine without slab or platform	0	5335																														5335
5336	25/01/1999	28/11/2012	14	2	F	Km 6	Piped household water	1	Pit latrine without slab or platform	0											5336	20/06/2013	55,6	157			-0,53	0			5336	05/05/2015	54								5336
5337	25/09/2000	28/11/2012	12	2	F	Km 6	Piped household water	1	Pit latrine without slab or platform	0											5337	21/08/2013	37,5	151			-0,71	0													5337
5338	28/09/2002	28/11/2012	10	2	F	Km 6	Piped household water	1	Pit latrine without slab or platform	0											5338																				5338
5339	07/10/1972	28/11/2012	40	3	M	Km 6	Piped household water	1	Pit latrine without slab or platform	0											5339																				5339
5340	20/11/1978	28/11/2012	34	3	F	Km 6	Piped household water	1	Pit latrine without slab or platform	0											5340																				5340
5341	18/03/1998	28/11/2012	15	3	M	Km 6	Piped household water	1	Pit latrine without slab or platform	0											5341																				5341
5342	08/11/2000	28/11/2012	12	2	F	Km 6	Piped household water	1	Pit latrine without slab or platform	0	5342	22/11/2012	62	158			0,96	0																							5342
5343	12/01/2003	28/11/2012	10	2	F	Km 6	Piped household water	1	Pit latrine without slab or platform	0											5343																				5343
5344	02/06/1994	28/11/2012	18	3	M	Km 6	Piped household water	1	Pit latrine without slab or platform	0											5344																				5344
5345	24/11/2008	28/11/2012	4	1	M	Km 6	Piped household water	1	Pit latrine without slab or platform	0	5345	22/11/2012	16	99	0,71	0	-1,02	0	-0,16	0																					5345
5346	12/03/1985	28/11/2012	28	3	F	Km 6	Piped household water	1	Pit latrine without slab or platform	0											5346																				5346
5347	14/11/1990	28/11/2012	22	3	M	Km 6	Piped household water	1	Pit latrine without slab or platform	0											5347																				5347
5348	10/03/2007	28/11/2012	6	2	M	Km 6	Piped household water	1	Pit latrine without slab or platform	0											5348																				5348
5349	11/04/2011	28/11/2012	2	1	F	Km 6	Piped household water	1	Pit latrine without slab or platform	0																					5349	05/05/2015	17	103	0,57	0	-0,05	0	0,34	0	5349
5350	07/10/1972	28/11/2012	40	3	M	Km 6	Piped household water	1	Pit latrine without slab or platform	0											5350																				5350
5352	18/03/1998	28/11/2012	15	3	M	Km 6	Piped household water	1	Pit latrine without slab or platform	0											5352	07/08/2013	53,3	161			-1,24	0													5352
5353	26/09/1972	28/11/2012	40	3	M	Km 6	Piped household water	1	Pit latrine without slab or platform	0	5353																														5353	11/12/2012	9300	11	1	1	93	0	1
5354	15/09/1977	28/11/2012	35	3	F	Km 6	Piped household water	1	Pit latrine without slab or platform	0	5354																														5354	11/12/2012	5000	12,6	0	4	200	0	0
5356	16/08/1996	28/11/2012	16	3	F	Km 6	Piped household water	1	Pit latrine without slab or platform	0	5356																														5356	11/12/2012	6400	12,1	0	18	1152	1	0
5357	04/08/1998	28/11/2012	14	2	M	Km 6	Piped household water	1	Pit latrine without slab or platform	0																					5357	05/05/2015	48,3								5357
5358	10/08/2000	28/11/2012	12	2	F	Km 6	Piped household water	1	Pit latrine without slab or platform	0	5358	22/11/2012	30	143			-1,43	0			5358	22/08/2013	36,5	144			-1,8	0			5358	05/05/2015	43,8								5358	11/12/2012	5900	13,2	0	8	472	0	1
5360	26/06/2006	28/11/2012	7	2	F	Km 6	Piped household water	1	Pit latrine without slab or platform	0	5360	22/11/2012	19	115			-0,47	0	-0,69	0	5360	22/08/2013	22,3	130			1,5	0	-0,13	0	5360	05/05/2015	26,4	130			-0,27	0	-0,3	0	5360	11/12/2012	6700	12,1	0	8	536	1	0
5361	20/09/2008	28/11/2012	4	1	F	Km 6	Piped household water	1	Pit latrine without slab or platform	0	5361	22/11/2012	15	92	1,44	0	-2,72	1	-0,66	0	5361	22/08/2013	17,3						-0,29	0	5361	05/05/2015	19,6	112			-1,25	0	-0,62	0	5361	11/12/2012	10600	10,6	1	6	636	1	0
5362	23/06/2009	28/11/2012	4	1	F	Km 6	Piped household water	1	Pit latrine without slab or platform	0											5362	22/08/2013	16,2	95	1,66	0	-2,03	1	-0,1	0	5362	05/05/2015	19	109			-1,05	0	-0,31	0	5362	11/12/2012	7500	7	1	10	750	1	0
5363	01/06/2011	28/11/2012	2	1	F	Km 6	Piped household water	1	Pit latrine without slab or platform	0	5363	22/11/2012	9,5	75	0,42	0	-1,88	0	-0,56	0											5363	05/05/2015	15	95	0,84	0	-1,69	0	-0,43	0	5363	11/12/2012	9700	9	1	14	1358	1	0
5364	12/01/2012	28/11/2012	1	1	M	Km 6	Piped household water	1	Pit latrine without slab or platform	0	5364																														5364
5365	02/05/1963	28/11/2012	49	3	M	Km 6	Piped household water	1	Pit latrine without slab or platform	0	5365																														5365
5366	12/03/1970	28/11/2012	43	3	F	Km 6	Piped household water	1	Pit latrine without slab or platform	0	5366																														5366	11/12/2012	3900	7,6	1	5	195	0	1
5367	13/11/1987	28/11/2012	25	3	M	Km 6	Piped household water	1	Pit latrine without slab or platform	0	5367																														5367
5368	07/08/1990	28/11/2012	23	3	M	Km 6	Piped household water	1	Pit latrine without slab or platform	0	5368																														5368
5369	15/05/1998	28/11/2012	15	3	M	Km 6	Piped household water	1	Pit latrine without slab or platform	0																					5369	05/05/2015	45								5369
5370	07/05/2006	28/11/2012	7	2	F	Km 6	Piped household water	1	Pit latrine without slab or platform	0	5370	13/11/2012	19,8	111,5			-1,24	0	-0,48	0	5370	07/08/2013	21,3	117			-0,95	0	-0,5	0	5370	05/05/2015	26						-0,49	0	5370	11/12/2012	13700	10,9	1	38	5206	1	0
5371	04/10/2007	28/11/2012	5	2	M	Km 6	Piped household water	1	Pit latrine without slab or platform	0	5371	22/11/2012	18,9	102			-1,87	0	0,12	0	5371	08/08/2013	19,3	105			-2,06	1	-0,33	0	5371	05/05/2015	26	119			-1,09	0	0,46	0	5371	11/12/2012	7700	11,8	0	30	2310	1	0
5372	04/10/2007	28/11/2012	5	2	M	Km 6	Piped household water	1	Pit latrine without slab or platform	0	5372	22/11/2012	17	102			-1,87	0	-0,7	0	5372	07/08/2013	20	110			-1,03	0	-0,06	0	5372	05/05/2015	29	110			-2,73	1	1,19	0	5372	11/12/2012	7100	9,9	1	0	0	0	0
5373	25/09/2010	28/11/2012	2	1	F	Km 6	Piped household water	1	Pit latrine without slab or platform	0	5373	13/11/2012	11,5	80	1,28	0	-2,15	1	-0,22	0																					5373
5374	30/11/1996	28/11/2012	16	3	M	Km 6	Piped household water	1	Pit latrine without slab or platform	0	5374																														5374	11/12/2012	10600	13,9	0	17	1802	1	1
5375	04/04/2009	28/11/2012	4	1	F	Km 6	Piped household water	1	Pit latrine without slab or platform	0	5375																														5375
5376	16/11/1984	28/11/2012	28	3	F	Km 6	Piped household water	1	Pit latrine without slab or platform	0	5376																														5376
5377	23/08/1984	28/11/2012	27	3	M	Km 6	Piped household water	1	Pit latrine without slab or platform	0	5377																														5377
5378	21/06/2002	28/11/2012	10	2	F	Km 6	Piped household water	1	Pit latrine without slab or platform	0	5378	14/11/2012	35,8	139			-0,33	0																							5378
5379	20/03/2007	28/11/2012	6	2	F	Km 6	Piped household water	1	Pit latrine without slab or platform	0	5379	12/11/2012	16	102			-2,22	1	-1,39	0	5379	07/08/2013	18,1	107,5			-1,87	0	-1,01	0	5379										5379
5380	06/08/2009	28/11/2012	3	1	F	Km 6	Piped household water	1	Pit latrine without slab or platform	0	5380	22/11/2012	12	94	-1,46	0	-0,87	0	-1,49	0	5380	08/08/2013	14,5	99	-0,33	0	-0,87	0	-0,76	0											5380
5381	10/07/2011	28/11/2012	1	1	M	Km 6	Piped household water	1	Pit latrine without slab or platform	0	5381	22/11/2012	9,4	73	0,41	0	-2,95	1	-1,1	0	5381	08/08/2013	10,8	80	0,25	0	-2,55	1	-1,17	0											5381
5382	08/02/1982	28/11/2012	31	3	M	Km 6	Piped household water	1	Pit latrine without slab or platform	0	5382																														5382
5383	04/10/1976	28/11/2012	36	3	F	Km 6	Piped household water	1	Pit latrine without slab or platform	0	5383																														5383
5384	01/02/1998	28/11/2012	15	3	M	Km 6	Piped household water	1	Pit latrine without slab or platform	0											5384	20/08/2013	47,5								5384	05/05/2015	51,1								5384
5385	14/02/2001	28/11/2012	12	2	F	Km 6	Piped household water	1	Pit latrine without slab or platform	0	5385	13/11/2012	31,1	134			-2,31	1			5385	08/08/2013	35	137			-2,45	1			5385	05/05/2015	43,5	149			-1,63	0			5385
5386	05/12/2002	28/11/2012	10	2	F	Km 6	Piped household water	1	Pit latrine without slab or platform	0	5386	14/11/2012	39,9	148,5			1,6	0	1,26	0	5386	20/08/2013	47,9	124			-2,91	1			5386	05/05/2015	66,8	163			1,37	0			5386
5387	15/01/2005	28/11/2012	8	2	F	Km 6	Piped household water	1	Pit latrine without slab or platform	0	5387	13/11/2012	24	126			0,08	0	-0,14	0	5387	08/08/2013	28,2	128			-0,31	0	0,32	0	5387	05/05/2015	32	141			0,07	0			5387
5388	15/08/2008	28/11/2012	4	1	M	Km 6	Piped household water	1	Pit latrine without slab or platform	0	5388	22/11/2012	17	96	2,07	0	-2,12	1	0,05	0	5388	20/08/2013	17,9	94			-3,46	1	-0,19	0	5388	05/05/2015	20	113			-1,38	0	-0,78	0	5388
5389	22/01/2012	28/11/2012	1	1	M	Km 6	Piped household water	1	Pit latrine without slab or platform	0											5389	08/08/2013	10,7	75	1,4	0	-2,85	1	-0,29	0	5389	05/05/2015	14,9	91	1,55	0	-1,88	0	-0,01	0	5389
5390	06/09/1983	28/11/2012	29	3	M	Km 6	Piped household water	1	Pit latrine without slab or platform	0	5390																														5390
5391	11/11/1982	28/11/2012	30	3	F	Km 6	Piped household water	1	Pit latrine without slab or platform	0	5391																														5391
5392	01/03/2001	28/11/2012	12	2	M	Km 6	Piped household water	1	Pit latrine without slab or platform	0	5392	13/11/2012	31,2	141			-0,89	0			5392	07/08/2013	33	146			-0,83	0			5392
5393	22/01/2004	28/11/2012	9	2	M	Km 6	Piped household water	1	Pit latrine without slab or platform	0	5393	13/11/2012	23	126			-0,94	0	-1,28	0	5393	07/08/2013	26	130			-0,87	0	-0,88	0	5393	05/05/2015	25,9	141			-0,54	0
5394	01/11/2009	28/11/2012	3	1	F	Km 6	Piped household water	1	Pit latrine without slab or platform	0	5394	22/11/2012	13	89	0,53	0	-1,7	0	-0,57	0	5394	20/08/2013	15,4	99	0,33	0	-0,54	0	-0,11	0	5394	05/05/2015	19,4	115			0,57	0	0,09	0	5394
5395	22/01/2011	28/11/2012	2	1	F	Km 6	Piped household water	1	Pit latrine without slab or platform	0	5395	22/11/2012	7	78	-3,79	1	-2,12	1	-3,83	1	5395	20/08/2013	12,4	89	0	0	-0,67	0	-0,31	0	5395	05/05/2015	18	106	0,53	0	0,29	0	0,53	0	5395
5396	15/04/1984	28/11/2012	29	3	M	Km 6	Piped household water	1	Pit latrine without slab or platform	0	5396																														5396
5397	25/08/1984	28/11/2012	28	3	F	Km 6	Piped household water	1	Pit latrine without slab or platform	0	5397																														5397
5398	19/04/2004	28/11/2012	9	2	F	Km 6	Piped household water	1	Pit latrine without slab or platform	0	5398	13/11/2012	27	132			0,35	0	0,05	0	5398	20/08/2013	29	136			0,24	0	-0,08	0											5398
5399	19/01/2006	28/11/2012	7	2	M	Km 6	Piped household water	1	Pit latrine without slab or platform	0	5399	13/11/2012	27	129			1,59	0	1,3	0	5399	20/08/2013	27,7	134			1,64	0	0,89	0											5399
5400	10/01/2008	28/11/2012	5	2	M	Km 6	Piped household water	1	Pit latrine without slab or platform	0	5400	21/11/2012	20	110	0,86	0	0,2	0	0,75	0	5400	20/08/2013	21	106			-1,59	0	0,5	0	5400	05/05/2015	37,9	130			1,2	0	3,03	0	5400
5401	10/06/2001	28/11/2012	1	1	F	Km 6	Piped household water	1	Pit latrine without slab or platform	0	5401																														5401
5402	24/02/1947	28/11/2012	66	3	F	Km 6	Piped household water	1	Pit latrine without slab or platform	0	5402																														5402
5404	08/07/1978	28/11/2012	34	3	M	Km 6	Piped household water	1	Pit latrine without slab or platform	0	5404																														5404
5405	22/08/1982	28/11/2012	30	3	F	Km 6	Piped household water	1	Pit latrine without slab or platform	0	5405																														5405
5406	22/06/1997	28/11/2012	15	3	M	Km 6	Piped household water	1	Pit latrine without slab or platform	0	5406																														5406
5407	22/08/1998	28/11/2012	14	2	M	Km 6	Piped household water	1	Pit latrine without slab or platform	0	5407																														5407
5409	24/04/2006	28/11/2012	7	2	F	Km 6	Piped household water	1	Pit latrine without slab or platform	0											5409	22/08/2013	20,2	116			-1,2	0	-0,91	0	5409	05/05/2015	24,7	127			-0,93	0	-0,85	0
5410	04/01/2003	28/11/2012	6	2	M	Km 6	Piped household water	1	Pit latrine without slab or platform	0											5410	22/08/2013	29,9	134			-1,08	0			5410	05/05/2015	37,4
5411	08/01/1972	28/11/2012	41	3	F	Km 6	Piped household water	1	Pit latrine without slab or platform	0	5411																														5411
5412	19/07/1977	28/11/2012	35	3	M	Km 6	Piped household water	1	Pit latrine without slab or platform	0	5412																														5412
5413	25/02/1992	28/11/2012	21	3	M	Km 6	Piped household water	1	Pit latrine without slab or platform	0	5413																														5413
5414	27/02/1998	28/11/2012	15	3	M	Km 6	Piped household water	1	Pit latrine without slab or platform	0																					5414	05/05/2015	53								5414
5415	26/05/2002	28/11/2012	13	2	M	Km 6	Piped household water	1	Pit latrine without slab or platform	0	5415	21/11/2012	48	140			-0,05	0																							5415
5416	31/01/2006	28/11/2012	7	2	F	Km 6	Piped household water	1	Pit latrine without slab or platform	0	5416	13/11/2012	26,7	118			-0,29	0	1,23	0											5416	05/05/2015	26	133			-0,17	0	-0,69	0	5416
5417	07/12/1975	28/11/2012	37	3	F	Km 6	Piped household water	1	Pit latrine without slab or platform	0	5417																														5417
5418	27/04/1976	28/11/2012	37	3	M	Km 6	Piped household water	1	Pit latrine without slab or platform	0	5418																														5418
5419	06/05/1998	28/11/2012	15	3	F	Km 6	Piped household water	1	Pit latrine without slab or platform	0	5419	21/11/2012	53																		5419	05/05/2015	55								5419
5420	21/08/2002	28/11/2012	10	2	M	Km 6	Piped household water	1	Pit latrine without slab or platform	0	5420	21/11/2012	33,5	148			1,38	0													5420	05/05/2015	32								5420
5421	24/04/2008	28/11/2012	5	2	M	Km 6	Piped household water	1	Pit latrine without slab or platform	0	5421	21/11/2012	15,6	103	-0,48	0	-0,94	0	-0,88	0											5421	05/05/2015	19,6	117			-0,92	0	-1,19	0	5421
5422	01/10/2010	28/11/2012	2	1	M	Km 6	Piped household water	1	Pit latrine without slab or platform	0	5422	21/11/2012	11,8	80	1,29	0	-2,71	1	-0,49	0											5422	05/05/2015	17,6	100	1,62	0	-1,63	0	0,03	0	5422
5423	20/08/1981	28/11/2012	31	3	F	Km 6	Piped household water	1	Pit latrine without slab or platform	0	5423
5424	13/11/2001	28/11/2012	11	2	F	Km 6	Piped household water	1	Pit latrine without slab or platform	0	5424	12/11/2012	35,8	141			-0,6	0			5424	07/08/2013	42	147			-0,39	0													5424
5425	05/01/2004	28/11/2012	9	2	F	Km 6	Piped household water	1	Pit latrine without slab or platform	0	5425	12/11/2012	24	108			-3,89	1	-0,9	0	5425	07/08/2013	26,1	130,5			-0,89	0	-0,91	0
5426	05/02/2006	28/11/2012	7	2	F	Km 6	Piped household water	1	Pit latrine without slab or platform	0	5426	12/11/2012	18	99			-3,8	1	-1,32	0	5426	07/08/2013	21	112			-2,07	1	-0,77	0											5426
5427	20/04/2008	28/11/2012	5	2	M	Km 6	Piped household water	1	Pit latrine without slab or platform	0	5427	12/11/2012	16,8	102	0,63	0	-1,15	0	-0,3	0											5427	05/05/2015	21,4	114			-1,5	0	-0,53	0
5428	29/10/1988	28/11/2012	24	3	M	Km 6	Piped household water	1	Pit latrine without slab or platform	0	5428																														5428
5429	02/07/2010	28/11/2012	2	1	M	Km 6	Piped household water	1	Pit latrine without slab or platform	0																					5429	05/05/2015	16,2	103	-0,02	0	-1,3	0	-0,8	0	5429
5430	09/07/1949	28/11/2012	63	3	M	Km 6	Piped household water	1	Pit latrine without slab or platform	0	5430
5431	09/01/1979	28/11/2012	34	3	F	Km 6	Piped household water	1	Pit latrine without slab or platform	0	5431																														5431	22/11/2012	6900	9	1	6	414	0	0
5432	23/09/1995	28/11/2012	17	3	F	Km 6	Piped household water	1	Pit latrine without slab or platform	0	5432																														5432
5433		28/11/2012	15	3	F	Km 6	Piped household water	1	Pit latrine without slab or platform	0	5433																														5433
5434	15/04/1997	28/11/2012	16	3	F	Km 6	Piped household water	1	Pit latrine without slab or platform	0	5434																														5434	22/11/2012	10500	9,7	1	22	2310	1	1
5435	11/11/1998	28/11/2012	14	2	F	Km 6	Piped household water	1	Pit latrine without slab or platform	0	5435																				5435	05/05/2015	52
5436	25/06/2000	28/11/2012	13	2	M	Km 6	Piped household water	1	Pit latrine without slab or platform	0	5436	13/11/2012	31,9	138			-1,89	0													5436	05/05/2015	53								5436
5437	30/01/2002	28/11/2012	11	2	M	Km 6	Piped household water	1	Pit latrine without slab or platform	0	5437	21/11/2012	27	130			-1,81	0			5437	07/08/2013	30	134			-1,75	0			5437	05/05/2015	35,5	146			-1,59	0
5438	10/08/2004	28/11/2012	7	2	M	Km 6	Piped household water	1	Pit latrine without slab or platform	0	5438	21/11/2012	23	128			-0,13	0	-0,92	0											5438	05/05/2015	29,3	130			-1,75	0			5438	22/11/2012	13500	12,1	0	22	2970	1	0
5439	10/06/2010	28/11/2012	3	1	M	Km 6	Piped household water	1	Pit latrine without slab or platform	0	5439	21/11/2012	13,9	86	1,84	0	-1,63	0	0,44	0	5439	20/08/2013	15,8	92	2,03	0	-1,47	0	0,57	0	5439	05/05/2015	19	104	1,61	0	-1,16	0	0,34	0	5439	22/11/2012	11600	11	0	8	928	1	0
5440	05/08/1953	28/11/2012	59	3	F	Km 6	Piped household water	1	Pit latrine without slab or platform	0	5440																														5440
5441	03/07/1983	28/11/2012	29	3	M	Km 6	Piped household water	1	Pit latrine without slab or platform	0	5441
5442	25/08/1957	28/11/2012	55	3	M	Km 6	Piped household water	1	Pit latrine without slab or platform	0	5442
5443	05/10/1982	28/11/2012	30	3	F	Km 6	Piped household water	1	Pit latrine without slab or platform	0	5443																														5443	22/11/2012	10200	11,9	1	6	612	1	1
5444	30/10/2012	28/11/2012	1	1	M	Km 6	Piped household water	1	Pit latrine without slab or platform	0																					5444	05/05/2015	14,5	91	1,22	0	-0,3	0	0,72	0
5445	27/04/1975	28/11/2012	38	3	F	Km 6	Piped household water	1	Pit latrine without slab or platform	0	5445																														5445	22/11/2012	7400	9,6	1	5	370	0	1
5446	28/01/1980	28/11/2012	33	3	M	Km 6	Piped household water	1	Pit latrine without slab or platform	0	5446																														5446
5447	17/02/1998	28/11/2012	15	3	F	Km 6	Piped household water	1	Pit latrine without slab or platform	0	5447	12/11/2012	56	161			-0,04	0													5447	05/05/2015	53								5447
5449	02/07/2003	28/11/2012	10	2	F	Km 6	Piped household water	1	Pit latrine without slab or platform	0	5449	12/11/2012	27	131			-0,6	0	-0,53	0	5449	07/08/2013	29,6	133,4			-0,91	0			5449	05/05/2015	33,6	143			-1,07	0			5449	14/11/2012	8500	12,9	0	6	510	1	0
5450	28/06/2007	28/11/2012	6	2	F	Km 6	Piped household water	1	Pit latrine without slab or platform	0	5450	12/11/2012	18,7						-0,06	0	5450	07/08/2013	20,3	112			-0,73	0	-0,03	0	5450	05/05/2015	24,2	120			-0,99	0	-0,1	0	5450	22/11/2012	7700	12,2	0	7	539	1	0
5451	25/08/2009	28/11/2012	3	1	M	Km 6	Piped household water	1	Pit latrine without slab or platform	0	5451	12/11/2012	15,2	94	1,16	0	-0,98	0	0,23	0	5451	20/08/2013	17,6	99	1,84	0	-1,01	0	0,59	0											5451	22/11/2012	7800	11,9	0	5	390	0	0
5452	11/06/2011	28/11/2012	2	1	M	Km 6	Piped household water	1	Pit latrine without slab or platform	0	5452	12/11/2012	10	75,9	0,38	0	-2,05	1	-0,65	0	5452	20/08/2013	12,9	96	-1,3	0	2,17	0	0,2	0											5452	22/11/2012	9400	11,4	0	5	470	0	0
5453	13/04/1979	28/11/2012	34	3	M	Km 6	Piped household water	1	Pit latrine without slab or platform	0	5453																														5453
5454	17/08/1988	28/11/2012	24	3	F	Km 6	Piped household water	1	Pit latrine without slab or platform	0	5454
5455	18/08/2007	28/11/2012	5	2	M	Km 6	Piped household water	1	Pit latrine without slab or platform	0	5455	12/11/2012	16,9	106			-1,13	0	-0,84	0																					5455
5456	18/10/2009	28/11/2012	3	1	M	Km 6	Piped household water	1	Pit latrine without slab or platform	0	5456	21/11/2012	13,1	88	0,67	0	-2,35	1	-0,86	0	5456	20/08/2013	14,8	95	0,63	0	-1,75	0	-0,63	0											5456
5457	17/08/2012	28/11/2012	1	1	M	Km 6	Piped household water	1	Pit latrine without slab or platform	0											5457	20/08/2013	8,8	71	0,21	0	-2,04	1	-0,86	0											5457
5458	01/05/1982	28/11/2012	31	3	F	Km 6	Piped household water	1	Pit latrine without slab or platform	0											5458
5459	22/05/1998	28/11/2012	15	3	M	Km 6	Piped household water	1	Pit latrine without slab or platform	0																					5459	05/05/2015	60,6								5459
5460	14/02/2001	28/11/2012	12	2	M	Km 6	Piped household water	1	Pit latrine without slab or platform	0											5460	07/08/2013	53,5	137			-2,11	1													5460
5461	11/07/2003	28/11/2012	10	2	M	Km 6	Piped household water	1	Pit latrine without slab or platform	0	5461	13/11/2012	30,2	132			-0,39	0	0,23	0																					5461
5462	11/05/2005	28/11/2012	8	2	F	Km 6	Piped household water	1	Pit latrine without slab or platform	0	5462	12/11/2012	20	110			-2,43	1	-1,11	0				109							5462										5462
5463	14/06/2007	28/11/2012	5	2	M	Km 6	Piped household water	1	Pit latrine without slab or platform	0	5463	12/11/2012	16,6	102			-2,2	1	-1,13	0	5463	08/08/2013	18	103			-2,78	1	-1,13	0											5463
5464	11/07/2009	28/11/2012	3	1	F	Km 6	Piped household water	1	Pit latrine without slab or platform	0	5464	12/11/2012	14	90	1,12	0	-1,96	0	-0,33	0				92							5464										5464
5465	07/07/1986	28/11/2012	27	3	F	Km 6	Piped household water	1	Pit latrine without slab or platform	0	5465																														5465
5466	29/01/1992	28/11/2012	21	3	F	Km 6	Piped household water	1	Pit latrine without slab or platform	0	5466																														5466
5467	07/11/2006	28/11/2012	6	2	M	Km 6	Piped household water	1	Pit latrine without slab or platform	0	5467	12/11/2012	19,4						-0,43	0				108																	5467
5468	08/07/2008	28/11/2012	4	1	F	Km 6	Piped household water	1	Pit latrine without slab or platform	0											5468	08/08/2013	19,1	117			1,55	0	0,31	0											5468
5469	03/10/2010	28/11/2012	2	1	M	Km 6	Piped household water	1	Pit latrine without slab or platform	0																															5469
5470	02/10/2011	28/11/2012	1	1	F	Km 6	Piped household water	1	Pit latrine without slab or platform	0											5470	20/08/2013	9,25	90	-3,51	1	1,54	0	-1,58	0											5470
5471	30/07/2012	28/11/2012	1	1	F	Km 6	Piped household water	1	Pit latrine without slab or platform	0																								85							5471
5472	13/08/1933	28/11/2012	79	3	F	Km 6	Piped household water	1	Pit latrine without slab or platform	0	5472																														5472
5473	11/09/1957	28/11/2012	55	3	M	Km 6	Piped household water	1	Pit latrine without slab or platform	0	5473																														5473
5474	05/10/1959	28/11/2012	53	3	F	Km 6	Piped household water	1	Pit latrine without slab or platform	0	5474																														5474
5475	14/09/1990	28/11/2012	22	3	M	Km 6	Piped household water	1	Pit latrine without slab or platform	0	5475																														5475
5476	19/12/1975	28/11/2012	33	3	M	Km 6	Piped household water	1	Pit latrine without slab or platform	0	5476																														5476
5477	26/11/1997	28/11/2012	15	3	M	Km 6	Piped household water	1	Pit latrine without slab or platform	0																															5477
5478	10/10/1998	28/11/2012	14	2	F	Km 6	Piped household water	1	Pit latrine without slab or platform	0											5478	20/08/2013	65,2	150			-1,67	0													5478
5479	11/09/2004	28/11/2012	8	2	M	Km 6	Piped household water	1	Pit latrine without slab or platform	0	5479	14/11/2012	22	130			0,31	0	-1,17	0	5479	07/08/2013	28,8	135			0,49	0	0,22	0											5479
5480	04/08/1973	28/11/2012	38	3	F	Km 6	Piped household water	1	Pit latrine without slab or platform	0	5480																														5480
5481	19/04/1992	28/11/2012	21	3	M	Km 6	Piped household water	1	Pit latrine without slab or platform	0	5481																														5481
5482	21/05/1995	28/11/2012	18	3	M	Km 6	Piped household water	1	Pit latrine without slab or platform	0	5482																														5482
5483	05/09/2000	28/11/2012	12	2	M	Km 6	Piped household water	1	Pit latrine without slab or platform	0	5483																														5483
5484	07/01/2007	28/11/2012	6	2	F	Km 6	Piped household water	1	Pit latrine without slab or platform	0	5484	12/11/2012	24	106			-1,63	0	1,22	0	5484	08/08/2013	26,6	130			2,17	0	1,34	0											5484
5485	24/11/2008	28/11/2012	4	1	M	Km 6	Piped household water	1	Pit latrine without slab or platform	0	5485	12/11/2012	15	98	0,15	0	-1,22	0	-0,65	0	5485	20/08/2013	16,6	113	-1,91	0	1,06	0	-0,53	0											5485
5486	16/08/1969	28/11/2012	44	3	M	Km 6	Piped household water	1	Pit latrine without slab or platform	0	5486																														5486
5487	28/09/1993	28/11/2012	19	3	M	Km 6	Piped household water	1	Pit latrine without slab or platform	0	5487																														5487
5488	05/01/1978	28/11/2012	35	3	M	Km 6	Piped household water	1	Pit latrine without slab or platform	0	5488																														5488
5489	12/01/1979	28/11/2012	34	3	F	Km 6	Piped household water	1	Pit latrine without slab or platform	0	5489																														5489
5490	08/04/2000	28/11/2012	13	2	F	Km 6	Piped household water	1	Pit latrine without slab or platform	0	5490	13/11/2012	53								5490	20/08/2013																			5490
5491	29/07/2001	28/11/2012	12	2	M	Km 6	Piped household water	1	Pit latrine without slab or platform	0	5491	14/11/2012	42,8	148			0,47	0			5491	07/08/2013	47,8	167			2,5	0													5491
5492	27/09/2003	28/11/2012	9	2	M	Km 6	Piped household water	1	Pit latrine without slab or platform	0	5492	13/11/2012	29	133			-0,04	0	0,12	0	5492	07/08/2013	30,4						-0,06	0
5493	04/09/2005	28/11/2012	7	2	F	Km 6	Piped household water	1	Pit latrine without slab or platform	0	5493																														5493
5494	19/12/2008	28/11/2012	4	1	F	Km 6	Piped household water	1	Pit latrine without slab or platform	0	5494	22/11/2012	14,1	96	-0,04	0	-1,45	0	-0,89	0	5494	20/08/2013	16	115	-2,79	1	1,67	0	-0,63	0											5494
5495	25/03/2011	28/11/2012	2	1	M	Km 6	Piped household water	1	Pit latrine without slab or platform	0	5495	22/11/2012	10,8	79	0,61	0	-1,84	0	-0,44	0														103							5495
5496	03/08/2013	28/11/2012	1	1	M	Km 6	Piped household water	1	Pit latrine without slab or platform	0											5496										5496										5496
5497	14/08/1947	28/11/2012	65	3	M	Km 6	Piped household water	1	Pit latrine without slab or platform	0	5497																														5497
5498	26/11/1975	28/11/2012	37	3	F	Km 6	Piped household water	1	Pit latrine without slab or platform	0	5498																														5498
5499	12/08/1977	28/11/2012	35	3	M	Km 6	Piped household water	1	Pit latrine without slab or platform	0	5499																														5499
5500	26/09/1996	28/11/2012	16	3	F	Km 6	Piped household water	1	Pit latrine without slab or platform	0	5500																														5500
5501	08/02/1999	28/11/2012	14	2	M	Km 6	Piped household water	1	Pit latrine without slab or platform	0	5501	13/11/2012	48,7	164			0,32	0																							5501
5502	14/02/2002	28/11/2012	11	2	M	Km 6	Piped household water	1	Pit latrine without slab or platform	0	5502	13/11/2012	31,1	136			-0,86	0			5502	21/08/2013	34,4	154			1,15	0													5502
5503	13/04/2004	28/11/2012	9	2	M	Km 6	Piped household water	1	Pit latrine without slab or platform	0	5503	13/11/2012	25,4	127,7			-0,46	0	-0,41	0	5503	20/08/2013	27,4	142			1,24	0	-0,4	0											5503
5504	10/03/2007	28/11/2012	6	2	M	Km 6	Piped household water	1	Pit latrine without slab or platform	0	5504	14/11/2012	19	108			-1,26	0	-0,31	0	5504	08/08/2013	21,6	123			0,91	0	0,04	0											5504
5505	18/08/2012	28/11/2012	10	2	F	Km 6	Piped household water	1	Pit latrine without slab or platform	0	5505																														5505
5506	10/08/1954	28/11/2012	58	3	M	Km 6	Piped household water	1	Pit latrine without slab or platform	0	5506																														5506
5507	13/08/1962	28/11/2012	60	3	F	Km 6	Piped household water	1	Pit latrine without slab or platform	0	5507																														5507
5508	08/08/1974	28/11/2012	37	3	M	Km 6	Piped household water	1	Pit latrine without slab or platform	0	5508																														5508
5509	26/08/1972	28/11/2012	40	3	F	Km 6	Piped household water	1	Pit latrine without slab or platform	0	5509																														5509
5510	20/05/1998	28/11/2012	15	3	F	Km 6	Piped household water	1	Pit latrine without slab or platform	0											5510	20/08/2013	64,6
5511	14/12/1999	28/11/2012	12	2	F	Km 6	Piped household water	1	Pit latrine without slab or platform	0	5511	14/11/2012	53,8	154			-0,29	0																							5511
5512	16/05/2002	28/11/2012	11	2	F	Km 6	Piped household water	1	Pit latrine without slab or platform	0	5512	13/11/2012	39,4	138,5			-0,5	0			5512	07/08/2013	47,7	154			1,13	0
5513	25/06/2004	28/11/2012	8	2	M	Km 6	Piped household water	1	Pit latrine without slab or platform	0	5513	13/11/2012	26,5	136			1,15	0	0,02	0	5513	07/08/2013	27						-0,34	0
5514	19/01/1991	28/11/2012	19	3	M	Km 6	Piped household water	1	Pit latrine without slab or platform	0	5514																														5514
5515	20/06/1957	28/11/2012	55	3	F	Km 6	Piped household water	1	Pit latrine without slab or platform	0	5515																														5515
5516	17/12/1974	28/11/2012	38	3	F	Km 6	Piped household water	1	Pit latrine without slab or platform	0	5516																														5516
5517	01/04/1974	28/11/2012	39	3	M	Km 6	Piped household water	1	Pit latrine without slab or platform	0	5517																														5517
5518	07/03/1989	28/11/2012	24	3	F	Km 6	Piped household water	1	Pit latrine without slab or platform	0	5518																														5518
5519	26/09/1990	28/11/2012	22	3	F	Km 6	Piped household water	1	Pit latrine without slab or platform	0	5519																														5519
5520	20/10/1998	28/11/2012	14	2	F	Km 6	Piped household water	1	Pit latrine without slab or platform	0	5520	22/11/2012	69,1								5520	20/08/2013	71,5																		5520
5521	09/05/2000	28/11/2012	13	2	M	Km 6	Piped household water	1	Pit latrine without slab or platform	0	5521	13/11/2012	53,8	169,5			2,33	0			5521	20/08/2013	54,8																		5521
5522	21/07/2003	28/11/2012	9	2	F	Km 6	Piped household water	1	Pit latrine without slab or platform	0	5522	13/11/2012	33	140			0,9	0	0,68	0	5522	07/08/2013	39,9						1,22	0											5522
5523	25/11/2004	28/11/2012	8	2	F	Km 6	Piped household water	1	Pit latrine without slab or platform	0	5523	13/11/2012	29,4	134			1,32	0	0,97	0	5523	07/08/2013	33,1						1,12	0
5524	08/09/2005	28/11/2012	7	2	F	Km 6	Piped household water	1	Pit latrine without slab or platform	0	5524	13/11/2012	25,9	126			0,75	0	0,78	0	5524	20/08/2013	26,8						0,45	0											5524
5525	23/02/2010	28/11/2012	3	1	F	Km 6	Piped household water	1	Pit latrine without slab or platform	0	5525	28/11/2012	11,5	85	0,1	0	-2,18	1	-1,18	0																					5525
5526	31/07/1957	28/11/2012	55	3	F	Km 6	Piped household water	1	Pit latrine without slab or platform	0	5526																														5526
5527	03/02/1965	28/11/2012	48	3	M	Km 6	Piped household water	1	Pit latrine without slab or platform	0	5527																														5527
5528	10/05/1984	28/11/2012	29	3	F	Km 6	Piped household water	1	Pit latrine without slab or platform	0	5528																														5528
5529	05/08/1979	28/11/2012	33	3	M	Km 6	Piped household water	1	Pit latrine without slab or platform	0	5529																														5529
5530	03/11/1987	28/11/2012	25	3	F	Km 6	Piped household water	1	Pit latrine without slab or platform	0	5530																														5530
5531	20/12/2003	28/11/2012	10	2	M	Km 6	Piped household water	1	Pit latrine without slab or platform	0	5531	13/11/2012	36,8	138			1	0	1,69	0	5531	07/08/2013	43						2,02	0											5531
5532	08/04/2009	28/11/2012	4	1	F	Km 6	Piped household water	1	Pit latrine without slab or platform	0	5532	22/11/2012	18,2	99	2,1	0	-0,24	0	1,27	0	5532	20/08/2013	20	120	-1,38	0	3,29	0	1,16	0											5532
5533	14/12/1979	28/11/2012	33	3	M	Km 6	Piped household water	1	Pit latrine without slab or platform	0	5533																														5533
5534	16/08/1976	28/11/2012	36	3	M	Km 6	Piped household water	1	Pit latrine without slab or platform	0	5534
5535	29/08/1981	28/11/2012	31	3	F	Km 6	Piped household water	1	Pit latrine without slab or platform	0	5535
5536	05/01/2003	28/11/2012	10	2	M	Km 6	Piped household water	1	Pit latrine without slab or platform	0	5536	13/11/2012	44	136			-0,16	0	1,98	0																					5536
5537	24/01/2005	28/11/2012	8	2	F	Km 6	Piped household water	1	Pit latrine without slab or platform	0	5537	13/11/2012	25,2	123			-0,42	0	0,18	0	5537	07/08/2013	27						0,08	0											5537
5538	26/06/2008	28/11/2012	5	2	M	Km 6	Piped household water	1	Pit latrine without slab or platform	0	5538	22/11/2012	15,5	99	0,33	0	-1,61	0	-0,78	0	5538	20/08/2013	17,3						-0,58	0											5538
5539	03/06/2010	28/11/2012	3	1	F	Km 6	Piped household water	1	Pit latrine without slab or platform	0	5539	22/11/2012	13	85,6	1,31	0	-1,37	0	0,22	0	5539	20/08/2013	13,6	103	-1,92	0	1,58	0	-0,4	0
5540	03/06/2010	28/11/2012	3	1	F	Km 6	Piped household water	1	Pit latrine without slab or platform	0	5540	22/11/2012	12,4	84	1,17	0	-1,83	0	-0,15	0	5540	20/08/2013	13	101	-2,01	1	1,07	0	-0,76	0
5541	20/01/2045	28/11/2012	68	3	F	Km 6	Piped household water	1	Pit latrine without slab or platform	0	5541																														5541
5542	20/01/1962	28/11/2012	51	3	M	Km 6	Piped household water	1	Pit latrine without slab or platform	0	5542																														5542
5543	06/01/1964	28/11/2012	49	3	F	Km 6	Piped household water	1	Pit latrine without slab or platform	0	5543																														5543
5544	24/10/1985	28/11/2012	27	3	F	Km 6	Piped household water	1	Pit latrine without slab or platform	0	5544																														5544
5545	22/06/1995	28/11/2012	18	3	M	Km 6	Piped household water	1	Pit latrine without slab or platform	0	5545																														5545
5546	28/09/2005	28/11/2012	8	2	M	Km 6	Piped household water	1	Pit latrine without slab or platform	0	5546	22/11/2012	19,9	114			-1,61	0	-1,17	0	5546	20/08/2013	21,6	124			-0,48	0	-1,11	0											5546
5547	24/01/2008	28/11/2012	5	2	M	Km 6	Piped household water	1	Pit latrine without slab or platform	0	5547	22/11/2012	16,7	100,5	0,89	0	-1,83	0	-0,56	0	5547	20/08/2013	17,6	114			0,14	0	-0,81	0											5547
5548	07/09/2003	28/11/2012	4	1	M	Km 6	Piped household water	1	Pit latrine without slab or platform	0	5548	22/11/2012	14,6	93			-6,68	1	-4,8	1	5548	20/08/2013	15,5	110			-4,33	1	-4,75	1											5548
5549	22/08/1961	28/11/2012	62	3	M	Km 6	Piped household water	1	Pit latrine without slab or platform	0	5549																														5549
5550	23/06/1965	28/11/2012	47	3	F	Km 6	Piped household water	1	Pit latrine without slab or platform	0	5550																														5550
5551	12/02/1992	28/11/2012	21	3	F	Km 6	Piped household water	1	Pit latrine without slab or platform	0	5551																														5551
5552	09/09/1994	28/11/2012	18	3	M	Km 6	Piped household water	1	Pit latrine without slab or platform	0	5552																														5552
5553	13/07/1997	28/11/2012	15	3	F	Km 6	Piped household water	1	Pit latrine without slab or platform	0	5553	22/11/2012	66,6								5553	08/08/2013	64,1																		5553
5554	05/06/2002	28/11/2012	11	2	F	Km 6	Piped household water	1	Pit latrine without slab or platform	0	5554	13/11/2012	31	142			0,09	0			5554	08/08/2013	36,1	154			1,18	0													5554
5555	10/07/2007	28/11/2012	5	2	M	Km 6	Piped household water	1	Pit latrine without slab or platform	0	5555	22/11/2012	20,1	109,2			-0,62	0	0,38	0	5555	20/08/2013	23,1						0,78	0											5555
5556	16/06/1987	28/11/2012	25	3	F	Km 6	Piped household water	1	Pit latrine without slab or platform	0	5556																														5556
5557	30/12/1989	28/11/2012	23	3	M	Km 6	Piped household water	1	Pit latrine without slab or platform	0	5557																														5557
5558	29/06/2006	28/11/2012	6	2	M	Km 6	Piped household water	1	Pit latrine without slab or platform	0	5558	22/11/2012	23,9	116			-0,45	0	0,79	0	5558	08/08/2013	23,9						0,23	0											5558
5559	08/06/2010	28/11/2012	2	1	F	Km 6	Piped household water	1	Pit latrine without slab or platform	0	5559	22/11/2012	11	84,6	-0,3	0	-1,62	0	-1,11	0	5559	08/08/2013	14	106	-2,26	1	2,46	0	-0,12	0											5559
5560	01/05/2012	28/11/2012	1	1	M	Km 6	Piped household water	1	Pit latrine without slab or platform	0											5560	08/08/2013	10	73,5	0,82	0	-1,1	0	0,13	0	5560	05/05/2015	13,8	91	0,62	0	-1,39	0	-0,33	0	5560
5561	25/11/1979	28/11/2012	33	3	F	Km 6	Piped household water	1	Pit latrine without slab or platform	0	5561
5562	15/08/1986	28/11/2012	26	3	M	Km 6	Piped household water	1	Pit latrine without slab or platform	0	5562																														5562
5563	28/07/2000	28/11/2012	12	2	M	Km 6	Piped household water	1	Pit latrine without slab or platform	0	5563	22/11/2012	42,7																												5563
5564	15/12/2004	28/11/2012	8	2	M	Km 6	Piped household water	1	Pit latrine without slab or platform	0	5564	13/11/2012	31,7	128			0,22	0	1,51	0	5564	21/08/2013	39,7						2,26	0											5564
5565	23/02/2007	28/11/2012	6	2	M	Km 6	Piped household water	1	Pit latrine without slab or platform	0	5565	12/11/2012	17	104			-2,13	1	-1,21	0	5565	21/08/2013	18,2	117			-0,36	0	-1,33	0											5565
5566	11/02/2011	28/11/2012	2	1	F	Km 6	Piped household water	1	Pit latrine without slab or platform	0	5566	22/11/2012	10,2	77,8	0,6	0	-2,01	1	-0,56	0	5566	21/08/2013	11,5	100	-3,24	1	2,57	0	-0,84	0											5566
5567	13/08/1973	28/11/2012	39	3	F	Km 6	Piped household water	1	Pit latrine without slab or platform	0	5567
5568	02/08/1979	28/11/2012	33	3	M	Km 6	Piped household water	1	Pit latrine without slab or platform	0	5568
5569	17/11/1978	28/11/2012	34	3	M	Km 6	Piped household water	1	Pit latrine without slab or platform	0	5569																														5569
5570	13/09/1981	28/11/2012	31	3	F	Km 6	Piped household water	1	Pit latrine without slab or platform	0	5570																														5570
5571	28/01/1998	28/11/2012	15	3	F	Km 6	Piped household water	1	Pit latrine without slab or platform	0	5571	22/11/2012	65	154			-1,08	0			5571	20/08/2013																			5571
5572	30/03/2002	28/11/2012	11	2	M	Km 6	Piped household water	1	Pit latrine without slab or platform	0											5572	07/08/2013	48	156			1,58	0													5572
5573	15/10/2004	28/11/2012	8	2	M	Km 6	Piped household water	1	Pit latrine without slab or platform	0	5573	13/11/2012	32,9	132			0,76	0	1,62	0											5573	05/05/2015	25								5573	14/11/2012	7800	10,4	1	20	1560	1	0
5574	16/11/2008	28/11/2012	4	1	M	Km 6	Piped household water	1	Pit latrine without slab or platform	0	5574	22/11/2012	17,8	103	1,08	0	-0,1	0	0,65	0	5574	20/08/2013	21	108	1,84	0	-0,08	0	1,2	0	5574	05/05/2015	23						0,46	0	5574
5575	16/12/1972	28/11/2012	40	3	M	Km 6	Piped household water	1	Pit latrine without slab or platform	0	5575																														5575
5576	30/10/1992	28/11/2012	20	3	M	Km 6	Piped household water	1	Pit latrine without slab or platform	0	5576
5577	08/08/1995	28/11/2012	17	3	F	Km 6	Piped household water	1	Pit latrine without slab or platform	0	5577																														5577
5578	06/04/2002	28/11/2012	11	2	M	Km 6	Piped household water	1	Pit latrine without slab or platform	0	5578	13/11/2012	36								5578	21/08/2013	39	145			-0,04	0			5578	05/05/2015	36								5578
5579	15/03/2004	28/11/2012	9	2	F	Km 6	Piped household water	1	Pit latrine without slab or platform	0											5579	21/08/2013	30,3	133,5			-0,26	0	0,11	0	5579	05/05/2015	41,4	152			0,92	0			5579
5580	25/04/2007	28/11/2012	6	2	M	Km 6	Piped household water	1	Pit latrine without slab or platform	0	5580	12/11/2012	22	105			-1,73	0	0,9	0	5580	21/08/2013	25,1	119			0,23	0	1,19	0	5580	05/05/2015	30	132			0,81	0	1,09	0	5580
5581	26/08/1996	28/11/2012	16	3	F	Km 6	Piped household water	1	Pit latrine without slab or platform	0	5581																														5581
5582	26/08/2011	28/11/2012	1	1	M	Km 6	Piped household water	1	Pit latrine without slab or platform	0	5582	22/11/2012	11						0,6	0	5582	21/08/2013	9,8	80	-0,78	0	-2,52	1	-1,86	0	5582	05/05/2015	13,6	93	0,01	0	-2,02	1	-1,17	0
5583	05/05/2012	28/11/2012	1	1	M	Km 6	Piped household water	1	Pit latrine without slab or platform	0																					5583	05/05/2015	9,2	96	-5,4	1	-0,02	0	-3,65	1	5583
5584	23/08/2012	28/11/2012	6	2	F	Km 6	Piped household water	1	Pit latrine without slab or platform	0											5584	21/08/2013	10,3	71	2,21	0	-1,14	0	1,15	0	5584	05/05/2015	15,7	96	1,14	0	0,97	0	1,35	0	5584
5586	25/01/1991	28/11/2012	22	3	F	Km 6	Piped household water	1	Pit latrine without slab or platform	0	5586																														5586
5587	28/09/1992	28/11/2012	21	3	M	Km 6	Piped household water	1	Pit latrine without slab or platform	0	5587																														5587
5588	06/07/2011	28/11/2012	1	1	M	Km 6	Piped household water	1	Pit latrine without slab or platform	0	5588	22/11/2012	11,8	76,2	2,23	0	-1,77	0	0,93	0	5588	20/08/2013	14,5	78	4,09	0	-3,3	1	1,32	0	5588	05/05/2015	17,2						0,56	0	5588
5589	08/09/1978	28/11/2012	34	3	M	Km 6	Piped household water	1	Pit latrine without slab or platform	0	5589																														5589
5590	25/06/1989	28/11/2012	23	3	F	Km 6	Piped household water	1	Pit latrine without slab or platform	0	5590																														5590
5591	21/08/2011	28/11/2012	1	1	F	Km 6	Piped household water	1	Pit latrine without slab or platform	0	5591																														5591
5592	24/04/2004	28/11/2012	9	2	F	Km 6	Piped household water	1	Pit latrine without slab or platform	0	5592																														5592
5593	05/10/1971	28/11/2012	41	3	M	Km 6	Piped household water	1	Pit latrine without slab or platform	0	5593																														5593
5594	05/06/1974	28/11/2012	39	3	F	Km 6	Piped household water	1	Pit latrine without slab or platform	0	5594																														5594
5595	26/06/1996	28/11/2012	13	2	M	Km 6	Piped household water	1	Pit latrine without slab or platform	0	5595																														5595
5596	29/08/2000	28/11/2012	12	2	F	Km 6	Piped household water	1	Pit latrine without slab or platform	0	5596	13/11/2012	46,4	153			0,08	0			5596	07/08/2013	49	151			-0,74	0													5596
5597	05/11/2002	28/11/2012	10	2	M	Km 6	Piped household water	1	Pit latrine without slab or platform	0	5597	14/11/2012	34	137			-0,14	0	0,52	0	5597	07/08/2013	37,1	144			0,34	0													5597
5598	17/05/2004	28/11/2012	9	2	M	Km 6	Piped household water	1	Pit latrine without slab or platform	0	5598	13/11/2012	21	129			-0,15	0	-1,76	0	5598	07/08/2013	23	121			-2,09	1	-1,55	0											5598
5599	18/07/2006	28/11/2012	6	2	F	Km 6	Piped household water	1	Pit latrine without slab or platform	0	5599	12/11/2012	18,6	109			-1,52	0	-0,78	0	5599	07/08/2013	19,6	114			-1,3	0	-0,92	0
5600	18/07/2006	28/11/2012	6	2	M	Km 6	Piped household water	1	Pit latrine without slab or platform	0											5600	07/08/2013	19,3	116			-1,14	0	-1,33	0											5600
5601	16/06/2008	28/11/2012	4	1	F	Km 6	Piped household water	1	Pit latrine without slab or platform	0	5601																														5601
5602	04/12/2009	28/11/2012	3	1	F	Km 6	Piped household water	1	Pit latrine without slab or platform	0	5602																														5602
5603	12/05/1978	28/11/2012	35	3	F	Km 6	Piped household water	1	Pit latrine without slab or platform	0	5603																														5603
5604	26/11/1972	28/11/2012	40	3	M	Km 6	Piped household water	1	Pit latrine without slab or platform	0	5604																														5604
5605	29/08/2003	28/11/2012	9	2	M	Km 6	Piped household water	1	Pit latrine without slab or platform	0	5605	14/11/2012	30	131			-0,44	0	0,28	0	5605	07/08/2013	37,4	139			0,24	0	1,09	0											5605
5606	01/05/2006	28/11/2012	7	2	F	Km 6	Piped household water	1	Pit latrine without slab or platform	0	5606	13/11/2012	18,9	114			-0,79	0	-0,81	0	5606	07/08/2013	21,5	119			-0,6	0	-0,45	0											5606
5607	29/04/2010	28/11/2012	3	1	F	Km 6	Piped household water	1	Pit latrine without slab or platform	0	5607	22/11/2012	11	83	0,1	0	-2,33	1	-1,27	0	5607	20/08/2013	15	90	1,85	0	-1,91	0	0,23	0	5607	05/05/2015	19	109			-0,11	0	0,27	0	5607
5608	15/05/1975	28/11/2012	38	3	M	Km 6	Piped household water	1	Pit latrine without slab or platform	0	5608																														5608	22/11/2012	8700	12,3	1	22	1914	1	1
5609	06/05/1982	28/11/2012	31	3	F	Km 6	Piped household water	1	Pit latrine without slab or platform	0	5609																														5609	22/11/2012	6300	10,7	1	17	1071	1	1
5610	02/04/1989	28/11/2012	24	3	F	Km 6	Piped household water	1	Pit latrine without slab or platform	0	5610																														5610	22/11/2012	7600	8,4	1	28	2128	1	1
5611	21/02/1995	28/11/2012	18	3	F	Km 6	Piped household water	1	Pit latrine without slab or platform	0	5611																														5611
5612	16/11/1996	28/11/2012	16	3	M	Km 6	Piped household water	1	Pit latrine without slab or platform	0	5612																														5612	22/11/2012	8700	13,1	0	10	870	1	0
5613	07/02/1999	28/11/2012	14	2	F	Km 6	Piped household water	1	Pit latrine without slab or platform	0	5613	22/11/2012	43,8	155			-0,61	0													5613	05/05/2015	50,5								5613	22/11/2012	8600	10,7	1	14	1204	1	1
5614	23/07/2000	28/11/2012	12	2	F	Km 6	Piped household water	1	Pit latrine without slab or platform	0	5614	22/11/2012	44,8	148			-0,74	0			5614	07/08/2013	54	152			-0,65	0			5614	05/05/2015	56,1								5614	22/11/2012	8900	6,7	1	25	2225	1	1
5615	08/11/2002	28/11/2012	9	2	F	Km 6	Piped household water	1	Pit latrine without slab or platform	0	5615	22/11/2012	31,7	135			-0,61	0	-0,03	0	5615	07/08/2013	34	141			-0,36	0			5615	05/05/2015	48,3	153			-0,14	0			5615	22/11/2012	5500	7,5	1	14	770	1	0
5616	13/12/2004	28/11/2012	8	2	M	Km 6	Piped household water	1	Pit latrine without slab or platform	0	5616	22/11/2012	26	124			-0,53	0	0,2	0	5616	07/08/2013	29,3	131,8			0,18	0	0,5	0	5616	05/05/2015	35	144			0,64	0			5616	22/11/2012	9600	9,4	1	28	2688	1	0
5617	16/08/2008	28/11/2012	4	1	M	Km 6	Piped household water	1	Pit latrine without slab or platform	0	5617	20/11/2012	17	90	3,31	0	-3,5	1	0,06	0	5617	08/08/2013	19,1	106	1,23	0	-0,83	0	0,32	0	5617	05/05/2015	17,7	115			-0,99	0	-1,74	0	5617	22/11/2012	15100	10,9	1	26	3926	1	1
5618	19/04/2010	28/11/2012	3	1	F	Km 6	Piped household water	1	Pit latrine without slab or platform	0	5618	22/11/2012	11,5	83	0,59	0	-2,39	1	-0,94	0	5618	20/08/2013	12,8	83	1,75	0	-3,71	1	-1,02	0	5618	05/05/2015	15,2	103			-1,4	0	-1,29	0	5618	22/11/2012	12400	4,9	1	44	5456	1	0
5619	03/06/2010	28/11/2012	3	1	F	Km 6	Piped household water	1	Pit latrine without slab or platform	0	5619	22/11/2012	12,5	85,5	0,9	0	-1,4	0	-0,09	0	5619	20/08/2013	13,4	98	-1,02	0	0,31	0	-0,52	0	5619	05/05/2015	16,8	105	0,01	0	-0,83	0	-0,49	0	5619	22/11/2012	9200	7,6	1	8	736	1	0
5620	15/08/2011	28/11/2012	1	1	M	Km 6	Piped household water	1	Pit latrine without slab or platform	0	5620	22/11/2012	86	73			-2,53	1													5620	05/05/2015	14,4						-0,74	0	5620	22/11/2012	7100	9,1	1	6	426	0	0
5621	25/12/2011	28/11/2012	1	1	M	Km 6	Piped household water	1	Pit latrine without slab or platform	0	5621																														5621
5622	05/10/1978	28/11/2012	34	3	M	Km 6	Piped household water	1	Pit latrine without slab or platform	0	5622
5623	27/01/1982	28/11/2012	31	3	F	Km 6	Piped household water	1	Pit latrine without slab or platform	0	5623																														5623	23/11/2012	7100	12,1	0	6	426	0	1
5624	20/04/2000	28/11/2012	13	2	F	Km 6	Piped household water	1	Pit latrine without slab or platform	0	5624	13/11/2012	25	138			-2,37	1			5624	07/08/2013	29	142,5			-2,17	1			5624	05/05/2015	25,2								5624	28/11/2012	7300	11,9	1	8	584	1	0
5625	27/11/2004	28/11/2012	8	2	F	Km 6	Piped household water	1	Pit latrine without slab or platform	0	5625	13/11/2012	20,4	125			-0,23	0	-1,31	0	5625	07/08/2013	27	130			-0,11	0	-0,04	0											5625	28/11/2012	8500	12	0	6	510	1	0
5626	22/06/2007	28/11/2012	5	2	M	Km 6	Piped household water	1	Pit latrine without slab or platform	0	5626	12/11/2012	16,6	108			-0,9	0	-1,11	0	5626	07/08/2013	17	112			-0,95	0	-1,56	0											5626	28/11/2012	11500	10,9	1	4	460	0	0
5627	21/12/1973	28/11/2012	39	3	M	Km 6	Piped household water	1	Pit latrine without slab or platform	0	5627																														5627	22/11/2012	8500	9,6	1	26	2210	1	0
5628	19/03/1979	28/11/2012	34	3	M	Km 6	Piped household water	1	Pit latrine without slab or platform	0	5628																														5628	22/11/2012	9900	15,7	0	14	1386	1	1
5629	01/01/1997	28/11/2012	16	3	M	Km 6	Piped household water	1	Pit latrine without slab or platform	0	5629																														5629	22/11/2012	9800	10,5	1	38	3724	1	1
5630	05/06/2003	28/11/2012	10	2	M	Km 6	Piped household water	1	Pit latrine without slab or platform	0	5630	22/11/2012	30	133			-0,33	0	0,11	0	5630	07/08/2013	33,9	138,5			-0,03	0			5630	05/05/2015	40,2	148			-0,08	0			5630	22/11/2012	11700	12,3	0	28	3276	1	1
5631	24/06/2006	28/11/2012	7	2	M	Km 6	Piped household water	1	Pit latrine without slab or platform	0											5631	07/08/2013	23,1	120,5			-0,36	0	-0,03	0	5631	05/05/2015	30,1	131			-0,14	0	0,53	0	5631
5632	26/11/2009	28/11/2012	3	1	M	Km 6	Piped household water	1	Pit latrine without slab or platform	0																					5632	05/05/2015	18	113			0,1	0	-0,52	0	5632	22/11/2012	13500	7,5	1	26	3510	1	1
5633	26/03/1991	28/11/2012	22	3	F	Km 6	Piped household water	1	Pit latrine without slab or platform	0	5633																														5633
5634	04/01/1956	28/11/2012	57	3	M	Km 6	Piped household water	1	Pit latrine without slab or platform	0	5634																														5634
5635	06/06/1976	28/11/2012	37	3	F	Km 6	Piped household water	1	Pit latrine without slab or platform	0	5635																														5635
5636	19/06/1998	28/11/2012	15	3	M	Km 6	Piped household water	1	Pit latrine without slab or platform	0																					5636	05/05/2015	66,1								5636
5637	25/06/2003	28/11/2012	10	2	F	Km 6	Piped household water	1	Pit latrine without slab or platform	0	5637	14/11/2012	28,9	131			-0,62	0	-0,14	0	5637	07/08/2013	31,9	135,5			-0,6	0
5638	21/08/1979	28/11/2012	33	3	M	Km 6	Bottled water	0	Pit latrine without slab or platform	0	5638																														5638
5639	13/04/1984	28/11/2012	29	3	F	Km 6	Piped household water	1	Pit latrine without slab or platform	0	5639
5640	13/09/2003	28/11/2012	9	2	M	Km 6	Piped household water	1	Pit latrine without slab or platform	0	5640	13/11/2012	25,2	125			-1,39	0	-0,85	0	5640	07/08/2013	27,5	128			-1,46	0	-0,73	0	5640	05/05/2015	30
5641	02/05/2005	28/11/2012	8	2	M	Km 6	Piped household water	1	Pit latrine without slab or platform	0	5641	13/11/2012	21,8	123			-0,32	0	-0,77	0	5641	20/08/2013	22,6	119			-1,72	0	-1,06	0	5641	05/05/2015	28						-0,68	0
5642	13/08/2006	28/11/2012	7	2	M	Km 6	Piped household water	1	Pit latrine without slab or platform	0	5642	22/11/2012	17	109			-1,71	0	-1,69	0	5642	20/08/2013	18,8	115			-1,29	0	-1,51	0	5642	05/05/2015	22,4	120			-1,88	0	-1,42	0
5643	13/08/2006	28/11/2012	7	2	M	Km 6	Piped household water	1	Pit latrine without slab or platform	0	5643																														5643
5644	25/01/2008	28/11/2012	5	2	F	Km 6	Piped household water	1	Pit latrine without slab or platform	0	5644	22/11/2012	14,7	99	-0,18	0	-1,99	0	-1,37	0	5644	20/08/2013	15,4	101			-2,34	1	-1,62	0	5644	05/05/2015	20						-0,94	0
5645	10/05/2011	28/11/2012	2	1	F	Km 6	Piped household water	1	Pit latrine without slab or platform	0											5645	20/08/2013	10	82	-0,74	0	-1,94	0	-1,63	0	5645	05/05/2015	13,8	95	-0,07	0	-1,78	0	-1,11	0	5645
5646	10/08/1974	28/11/2012	38	3	M	Km 6	Piped household water	1	Pit latrine without slab or platform	0	5646																														5646
5647	02/02/1978	28/11/2012	35	3	F	Km 6	Piped household water	1	Pit latrine without slab or platform	0	5647																														5647
5648	11/10/1996	28/11/2012	16	3	M	Km 6	Piped household water	1	Pit latrine without slab or platform	0	5648																														5648
5649	14/10/2000	28/11/2012	12	2	M	Km 6	Piped household water	1	Pit latrine without slab or platform	0	5649																														5649
5650	05/08/2002	28/11/2012	10	2	M	Km 6	Piped household water	1	Pit latrine without slab or platform	0	5650	22/11/2012	51,3																												5650
5651	21/11/2006	28/11/2012	6	2	F	Km 6	Piped household water	1	Pit latrine without slab or platform	0	5651	22/11/2012	19	107			-1,59	0	-0,41	0																					5651
5652	21/11/2006	28/11/2012	6	2	M	Km 6	Piped household water	1	Pit latrine without slab or platform	0	5652	22/11/2012	18,5	104			-2,43	1	-0,79	0																					5652
5653	27/01/2011	28/11/2012	2	1	M	Km 6	Piped household water	1	Pit latrine without slab or platform	0	5653	22/11/2012	9,2	77,5	-1,01	0	-2,88	1	-2,14	1																					5653
5654	08/12/1977	28/11/2012	35	3	M	Km 6	Piped household water	1	Pit latrine without slab or platform	0	5654																														5654
5655	18/07/1971	28/11/2012	42	3	F	Km 6	Piped household water	1	Pit latrine without slab or platform	0	5655																														5655
5656	01/01/1985	28/11/2012	28	3	M	Km 6	Piped household water	1	Pit latrine without slab or platform	0	5656																														5656
5657	28/11/1992	28/11/2012	23	3	F	Km 6	Piped household water	1	Pit latrine without slab or platform	0	5657																														5657
5658	28/02/1998	28/11/2012	15	3	M	Km 6	Piped household water	1	Pit latrine without slab or platform	0	5658	22/11/2012	47	169			0,18	0													5658	05/05/2015	37								5658
5659	26/07/2009	28/11/2012	3	1	F	Km 6	Piped household water	1	Pit latrine without slab or platform	0	5659	22/11/2012	13,2	91	0,26	0	-1,68	0	-0,77	0											5659	05/05/2015	19,2	112			-0,36	0	-0,17	0	5659
5660	16/01/2011	28/11/2012	2	1	M	Km 6	Piped household water	1	Pit latrine without slab or platform	0	5660	22/11/2012	10	79,5	-0,42	0	-2,29	1	-1,46	0											5660	05/05/2015	15,3	106	-1,37	0	0,16	0	-0,79	0	5660
5661	01/08/1936	28/11/2012	77	3	M	Km 6	Piped household water	1	Pit latrine without slab or platform	0	5661																														5661
5662	23/06/1961	28/11/2012	62	3	M	Km 6	Piped household water	1	Pit latrine without slab or platform	0	5662																														5662
5663	29/12/1972	28/11/2012	40	3	F	Km 6	Piped household water	1	Pit latrine without slab or platform	0	5663																														5663	28/11/2012	37	12,4	0	6	2,22	0	1
5664	25/05/1994	28/11/2012	19	3	F	Km 6	Piped household water	1	Pit latrine without slab or platform	0	5664																														5664	29/11/2012	9700	11	1	3	291	0	1
5665	20/04/1994	28/11/2012	19	3	M	Km 6	Piped household water	1	Pit latrine without slab or platform	0	5665																														5665
5666	28/10/1995	28/11/2012	17	3	F	Km 6	Piped household water	1	Open defecation	0	5666																														5666
5667	05/09/1998	28/11/2012	17	3	F	Km 6	Piped household water	1	Pit latrine without slab or platform	0	5667																														5667
5668	28/08/1999	28/11/2012	13	2	F	Km 6	Piped household water	1	Pit latrine without slab or platform	0	5668																														5668
5669	15/09/2000	28/11/2012	12	2	F	Km 6	Piped household water	1	Pit latrine without slab or platform	0	5669	22/11/2012	38	148			-0,63	0			5669	20/08/2013	45,1	151			-0,73	0													5669	28/11/2012	5100	12,1	0	6	306	0	0
5670	04/02/2003	28/11/2012	10	2	M	Km 6	Piped household water	1	Pit latrine without slab or platform	0	5670	22/11/2012	28	130			-1,07	0	-0,55	0	5670	20/08/2013	31,3	131			-1,46	0													5670
5671	17/06/2005	28/11/2012	8	2	F	Km 6	Piped household water	1	Pit latrine without slab or platform	0	5671	22/11/2012	21,6	120			-0,58	0	-0,53	0	5671	07/08/2013	24	126			-0,23	0	-0,36	0											5671
5672	19/01/2007	28/11/2012	6	2	F	Km 6	Piped household water	1	Pit latrine without slab or platform	0	5672	22/11/2012	18,6	103			-2,21	1	-0,44	0																					5672
5673	15/01/2011	28/11/2012	2	1	F	Km 6	Piped household water	1	Pit latrine without slab or platform	0	5673	22/11/2012	8	77	-2	0	-2,5	1	-2,79	1	5673	20/08/2013	13,8	86	1,85	0	-1,55	0	0,51	0	5673	05/05/2015	18,1	105	0,81	0	0,04	0	0,55	0	5673	28/11/2012	11400	8,2	1	7	798	1	0
5674	26/01/2011	28/11/2012	2	1	M	Km 6	Piped household water	1	Pit latrine without slab or platform	0	5674	28/11/2012	13,1	82,5	2,12	0	-1,23	0	0,95	0	5674	20/08/2013	15	87	2,5	0	-1,6	0	0,93	0	5674	05/05/2015	18,3	105	0,96	0	-0,03	0	0,62	0	5674	29/11/2012	17000	9,4	1	28	4760	1	0
5675	24/07/1992	28/11/2012	21	3	F	Km 6	Piped household water	1	Pit latrine without slab or platform	0	5675																														5675	28/11/2012	7100	9	1	4	284	0	1
5676	23/03/2011	28/11/2012	2	1	M	Km 6	Piped household water	1	Pit latrine without slab or platform	0	5676	22/11/2012	9,6	76	-0,13	0	-2,92	1	-1,5	0																					5676
5677	06/09/1979	28/11/2012	33	3	M	Km 6	Piped household water	1	Pit latrine without slab or platform	0	5677																														5677
5678	05/08/1980	28/11/2012	32	3	F	Km 6	Piped household water	1	Pit latrine without slab or platform	0	5678																														5678
5679	20/05/1999	28/11/2012	14	2	F	Km 6	Piped household water	1	Pit latrine without slab or platform	0	5679	22/11/2012	57	169			1,53	0																							5679
5680	19/07/2002	28/11/2012	10	2	M	Km 6	Piped household water	1	Pit latrine without slab or platform	0	5680	22/11/2012	40,3	137			-0,4	0			5680	20/08/2013	47,5								5680	05/05/2015	67	159							5680
5681	20/06/2005	28/11/2012	7	2	F	Km 6	Piped household water	1	Pit latrine without slab or platform	0	5681	22/11/2012	25,5	117			-1,11	0	0,52	0											5681	05/05/2015	22				0,61	0			5681
5682	14/03/2008	28/11/2012	5	2	M	Km 6	Piped household water	1	Pit latrine without slab or platform	0	5682	22/11/2012	21	109	1,62	0	0,24	0	1,26	0											5682	05/05/2015	27,3	127					-2,29	1	5682
5683	16/02/2010	28/11/2012	3	1	F	Km 6	Piped household water	1	Pit latrine without slab or platform	0	5683	22/11/2012	12,6	81	2,03	0	-3,28	1	-0,44	0	5683	20/08/2013	14,9	92	1,37	0	-1,74	0	-0,04	0	5683	05/05/2015	17,9	110			0,84	0	1,12	0	5683
5684	25/08/1946	28/11/2012	66	3	M	Km 6	Piped household water	1	Pit latrine without slab or platform	0	5684																										-0,09	0	-0,24	0	5684
5685	10/10/1957	28/11/2012	55	3	F	Km 6	Piped household water	1	Pit latrine without slab or platform	0	5685																														5685
5686	02/02/1986	28/11/2012	27	3	M	Km 6	Piped household water	1	Pit latrine without slab or platform	0	5686																														5686
5687	24/04/1999	28/11/2012	14	2	M	Km 6	Piped household water	1	Pit latrine without slab or platform	0	5687	22/11/2012	37,5	154			-0,83	0													5687	05/05/2015	56,3								5687
5688	05/04/2001	28/11/2012	13	2	F	Km 6	Piped household water	1	Pit latrine without slab or platform	0	5688	22/11/2012	41	145			-0,59	0													5688	05/05/2015	56,6								5688
5689	05/10/1986	28/11/2012	26	3	F	Km 6	Piped household water	1	Pit latrine without slab or platform	0	5689																														5689
5690	07/11/2008	28/11/2012	4	1	F	Km 6	Piped household water	1	Pit latrine without slab or platform	0											5690	22/05/2013	23,2	118	0,56	0	2,54	0	1,96	0	5690	05/05/2015	18,7	112			-1,12	0	-0,85	0	5690
5691	18/12/1983	28/11/2012	29	3	M	Km 6	Piped household water	1	Pit latrine without slab or platform	0	5691																														5691
5692	02/09/2010	28/11/2012	2	1	M	Km 6	Piped household water	1	Pit latrine without slab or platform	0																					5692	05/05/2015	17,3	112	-1,22	0	0,94	0	-0,17	0	5692
5693	31/07/2012	28/11/2012	11	2	F	Km 6	Piped household water	1	Pit latrine without slab or platform	0																					5693	05/05/2015	12,7	87	0,73	0	-1,63	0	-0,37	0	5693
5694	08/01/1980	28/11/2012	33	3	M	Km 6	Piped household water	1	Pit latrine without slab or platform	0	5694																														5694
5695	19/04/1979	28/11/2012	34	3	F	Km 6	Piped household water	1	Pit latrine without slab or platform	0	5695																														5695
5696	26/05/2006	28/11/2012	7	2	M	Km 6	Piped household water	1	Pit latrine without slab or platform	0	5696	22/11/2012	19	117			-0,36	0	-0,99	0																					5696
5697	30/04/2004	28/11/2012	9	2	F	Km 6	Piped household water	1	Pit latrine without slab or platform	0	5697	22/11/2012	24	130			0,02	0	-0,68	0																					5697
5698	16/12/1951	28/11/2012	61	3	M	Km 6	Piped household water	1	Pit latrine without slab or platform	0	5698																														5698
5699	13/09/1955	28/11/2012	57	3	F	Km 6	Piped household water	1	Pit latrine without slab or platform	0	5699																														5699
5700	16/06/1992	28/11/2012	21	3	F	Km 6	Piped household water	1	Pit latrine without slab or platform	0	5700																														5700
5701	25/07/2001	28/11/2012	12	2	M	Km 6	Piped household water	1	Pit latrine without slab or platform	0	5701	13/11/2012	31,8	141			-0,56	0																							5701
5702	05/10/1981	28/11/2012	32	3	M	Km 6	Piped household water	1	Pit latrine without slab or platform	0	5702																														5702
5703	07/09/1981	28/11/2012	32	3	F	Km 6	Piped household water	1	Pit latrine without slab or platform	0	5703																														5703
5704	16/01/2003	28/11/2012	10	2	M	Km 6	Piped household water	1	Pit latrine without slab or platform	0	5704	13/11/2012	39	138			0,18	0	1,39	0											5704	05/05/2015	26								5704
5705	04/12/2004	28/11/2012	9	2	M	Km 6	Piped household water	1	Pit latrine without slab or platform	0	5705	14/11/2012	28	120			-1,24	0	0,7	0											5705	05/05/2015	30								5705
5706	19/05/2007	28/11/2012	6	2	M	Km 6	Piped household water	1	Pit latrine without slab or platform	0	5706	12/11/2012	20,8	110			-0,6	0	0,54	0											5706	05/05/2015	26,5	123			-0,72	0	0,32	0	5706
5707	20/09/2009	28/11/2012	3	1	F	Km 6	Piped household water	1	Pit latrine without slab or platform	0	5707	22/11/2012	15	96	0,64	0	-0,12	0	0,39	0											5707	05/05/2015	21,6	111			-0,38	0	0,72	0	5707
5708	02/11/2011	28/11/2012	1	1	F	Km 6	Piped household water	1	Pit latrine without slab or platform	0	5708	12/11/2012	9,6	75	0,53	0	0,21	0	0,5	0											5708	05/05/2015	18,1	98	2,23	0	-0,27	0	1,37	0	5708
5709	04/07/1970	28/11/2012	43	3	M	Km 6	Piped household water	1	Pit latrine without slab or platform	0	5709																														5709
5710	12/05/1987	28/11/2012	26	3	F	Km 6	Piped household water	1	Pit latrine without slab or platform	0	5710																														5710
5711	20/05/2005	28/11/2012	8	2	M	Km 6	Piped household water	1	Pit latrine without slab or platform	0	5711																														5711
5712	01/07/1967	28/11/2012	46	3	M	Km 6	Bottled water	0	Pit latrine without slab or platform	0	5712																														5712
5713	28/09/1977	28/11/2012	35	3	M	Km 6	Piped household water	1	Pit latrine without slab or platform	0	5713																														5713
5714	05/10/1981	28/11/2012	31	3	F	Km 6	Piped household water	1	Pit latrine without slab or platform	0	5714																														5714
5715	04/01/2001	28/11/2012	12	2	M	Km 6	Piped household water	1	Pit latrine without slab or platform	0																					5715	05/05/2015	55								5715
5716	21/01/2006	28/11/2012	7	2	M	Km 6	Piped household water	1	Pit latrine without slab or platform	0																					5716	05/05/2015	34,7	121			-2,13	1	1,1	0	5716
5717	06/04/2008	28/11/2012	5	2	M	Km 6	Piped household water	1	Pit latrine without slab or platform	0																					5717	05/05/2015	24,3	110			-2,29	1	0,37	0	5717
5718	08/01/2011	28/11/2012	2	1	M	Km 6	Piped household water	1	Pit latrine without slab or platform	0																					5718	05/05/2015	16,4	101	0,57	0	-1,03	0	-0,27	0	5718
5719	23/07/1973	28/11/2012	40	3	M	Km 6	Piped household water	1	Pit latrine without slab or platform	0	5719																														5719
5720	21/05/1975	28/11/2012	38	3	F	Km 6	Piped household water	1	Pit latrine without slab or platform	0	5720																														5720
5721	18/10/1989	28/11/2012	23	3	M	Km 6	Piped household water	1	Pit latrine without slab or platform	0	5721																														5721
5722	21/09/1990	28/11/2012	22	3	F	Km 6	Piped household water	1	Pit latrine without slab or platform	0	5722																														5722
5723	30/07/1994	28/11/2012	19	3	M	Km 6	Piped household water	1	Pit latrine without slab or platform	0	5723																														5723
5724	21/05/1997	28/11/2012	16	3	F	Km 6	Piped household water	1	Pit latrine without slab or platform	0	5724																														5724
5725	12/08/2005	28/11/2012	7	2	F	Km 6	Piped household water	1	Pit latrine without slab or platform	0	5725	13/11/2012	28,4	125			0,49	0	1,27	0	5725	07/08/2013	31	139			2,16	0	1,26	0	5725	05/05/2015	41,4	144			1,12	0	1,58	0	5725
5726	08/09/2007	28/11/2012	8	2	F	Km 6	Piped household water	1	Pit latrine without slab or platform	0	5726	11/12/2012	22	102			-1,8	0	1,11	0	5726	07/08/2013	25,4	118			0,66	0	1,52	0	5726	05/05/2015	30	130			0,96	0	1,3	0	5726
5727	19/04/2008	28/11/2012	5	2	M	Km 6	Piped household water	1	Pit latrine without slab or platform	0											5727	12/11/2013	23	110			-0,7	0	1,21	0											5727
5728	30/05/2011	28/11/2012	2	1	F	Km 6	Piped household water	1	Pit latrine without slab or platform	0																					5728	05/05/2015	15,8	102	-0,01	0	-0,06	0	-0,06	0	5728
5729	25/12/1986	28/11/2012	26	3	F	Km 6	Piped household water	1	Pit latrine without slab or platform	0	5729																														5729
5730	20/07/2009	28/11/2012	3	1	M	Km 6	Piped household water	1	Pit latrine without slab or platform	0	5730	12/11/2012	13,5	94	-0,29	0	-1,16	0	-0,85	0																					5730
5731	12/08/2007	28/11/2012	5	2	M	Km 6	Piped household water	1	Pit latrine without slab or platform	0	5731	12/08/2012	19,7	112			0,44	0	0,53	0	5731	08/08/2013	22	112			-0,79	0	0,53	0											5731
5732	29/08/2011	28/11/2012	1	1	M	Km 6	Piped household water	1	Pit latrine without slab or platform	0	5732	29/11/2012	9,2	72	0,44	0	-2,84	1	-1,04	0																					5732
5733	16/09/1976	28/11/2012	36	3	M	Km 6	Piped household water	1	Pit latrine without slab or platform	0	5733																														5733
5734	29/05/1982	28/11/2012	31	3	F	Km 6	Piped household water	1	Pit latrine without slab or platform	0	5734																														5734
5735	24/03/2002	28/11/2012	11	2	M	Km 6	Piped household water	1	Pit latrine without slab or platform	0	5735																														5735
5736	31/01/2006	28/11/2012	7	2	M	Km 6	Piped household water	1	Pit latrine without slab or platform	0	5736	21/11/2012	17,1	107			-2,61	1	-2,1	1																					5736
5737	04/04/2007	28/11/2012	6	2	M	Km 6	Piped household water	1	Pit latrine without slab or platform	0	5737	21/11/2012	16,2	105,4			-1,74	0	-1,51	0																					5737
5738	09/03/2008	28/11/2012	5	2	F	Km 6	Piped household water	1	Pit latrine without slab or platform	0	5738	21/11/2012	13,3						-2,02	1																					5738
5739	30/10/2010	28/11/2012	2	1	M	Km 6	Piped household water	1	Pit latrine without slab or platform	0	5739	21/11/2012	10,2	78	-0,01	0	-3,15	1	-1,63	0																					5739
5740	12/10/1953	28/11/2012	59	3	M	Km 6	Piped household water	1	Pit latrine without slab or platform	0	5740																														5740
5741	07/05/1978	28/11/2012	35	3	F	Km 6	Piped household water	1	Pit latrine without slab or platform	0	5741																														5741
5742	22/03/1999	28/11/2012	14	2	F	Km 6	Piped household water	1	Pit latrine without slab or platform	0	5742	21/11/2012	40	155			-0,55	0																							5742
5743	31/10/2000	28/11/2012	12	2	M	Km 6	Piped household water	1	Pit latrine without slab or platform	0	5743	21/11/2012	36	150			0,08	0																							5743
5744	23/04/2003	22/08/2012	10	2	F	Lapacho alto	Piped household water	1	Pit latrine without slab or platform	0	5744	14/11/2012	28,4	129			-1,1	0	-0,37	0	5744	23/05/2013	31	133			-0,96	0													5744
5745	15/11/2004	28/11/2012	8	2	M	Km 6	Piped household water	1	Pit latrine without slab or platform	0	5745	21/11/2012	30	130			0,47	0	1,09	0																					5745
5746	10/11/2006	28/11/2012	6	2	F	Km 6	Piped household water	1	Pit latrine without slab or platform	0	5746	21/11/2012	22	111			-0,84	0	0,55	0																					5746
5747	30/09/2008	28/11/2012	4	1	M	Km 6	Piped household water	1	Pit latrine without slab or platform	0	5747	21/11/2012	15	98	0,15	0	-1,48	0	-0,81	0																					5747
5748	24/01/2012	28/11/2012	1	1	F	Km 6	Piped household water	1	Pit latrine without slab or platform	0	5748																														5748
5749	04/08/1977	22/08/2012	35	3	M	Lapacho alto	Piped household water	1	Pit latrine without slab or platform	0	5749																														5749	04/09/2012	10000	12,8	1	16	1600	1	1
5750	15/12/1983	22/08/2012	29	3	F	Lapacho alto	Piped household water	1	Pit latrine without slab or platform	0	5750																														5750	04/09/2012	9600	9,4	1	35	3360	1	1
5751	30/11/2003	22/08/2012	9	2	F	Lapacho alto	Piped household water	1	Pit latrine without slab or platform	0	5751	04/09/2012	28,9	126			-0,84	0	0,31	0	5751	30/05/2013	32,2	129			-1,04	0	0,42	0											5751	04/09/2012	9300	10,9	1	33	3069	1	1
5752	16/03/2006	22/08/2012	7	2	F	Lapacho alto	Piped household water	1	Pit latrine without slab or platform	0	5752	04/09/2012	20	114,5			-0,63	0	-0,38	0	5752	30/05/2013	22						-0,25	0											5752	04/09/2012	10000	9,9	1	8	800	1	1
5753	02/09/2008	22/08/2012	4	1	F	Lapacho alto	Piped household water	1	Pit latrine without slab or platform	0	5753	04/09/2012	18,6	103	1,51	0	0,05	0	1,02	0	5753	30/05/2013	20,3						0,93	0											5753	04/09/2012	53100	11	0	3	1593	1	1
5754	06/07/2010	22/08/2012	3	1	F	Lapacho alto	Piped household water	1	Pit latrine without slab or platform	0	5754	04/09/2012	12,7	90	0,05	0	0,77	0	0,52	0	5754	30/05/2013	15,9	90	2,46	0	-1,12	0	1,17	0											5754	04/09/2012	25600	8,3	1	5	1280	1	0
5755	01/07/2012	22/08/2012	1	1	M	Lapacho alto	Piped household water	1	Pit latrine without slab or platform	0	5755																														5755
5756	10/10/1967	22/08/2012	45	3	M	Lapacho alto	Piped household water	1	Pit latrine without slab or platform	0	5756																														5756
5757	05/09/1999	29/05/2013	13	2	F		Without data		Without data		5757																														5757
5758	02/07/1978	29/05/2013	35	3	M	Lapacho 1	Piped household water	1	Pit latrine without slab or platform	0	5758																														5758
5759	12/07/1982	29/05/2013	31	3	F	Lapacho 1	Piped household water	1	Pit latrine without slab or platform	0	5759																														5759
5760	24/08/2000	29/05/2013	13	2	M	Lapacho 1	Piped household water	1	Pit latrine without slab or platform	0	5760	29/05/2013	24,9																												5760
5761	10/10/2003	29/05/2013	9	2	M	Lapacho 1	Bottled water	0	Pit latrine without slab or platform	0	5761	29/05/2013	23,5						-1,66	0																					5761
5762	01/03/2005	29/05/2013	8	2	F	Lapacho 1	Piped household water	1	Pit latrine without slab or platform	0	5762	29/05/2013	23,7						-0,52	0																					5762
5763	17/12/2010	29/05/2013	2	1	F	Lapacho 1	Piped household water	1	Pit latrine without slab or platform	0	5763																														5763
5764	07/05/1993	29/05/2013	21	3	F	Lapacho 1	Piped household water	1	Pit latrine without slab or platform	0	5764																														5764
5765	26/02/1996	29/05/2013	17	3	F	Lapacho 1	Piped household water	1	Pit latrine without slab or platform	0	5765																														5765
5766	13/01/1987	29/05/2013	25	3	M	Lapacho 1	Piped household water	1	Pit latrine without slab or platform	0	5766																														5766
5767	03/01/1987	29/05/2013	25	3	F	Lapacho 1	Piped household water	1	Pit latrine without slab or platform	0	5767																														5767
5768	05/01/2009	29/05/2013	4	1	M	Lapacho 1	Piped household water	1	Pit latrine without slab or platform	0	5768	29/05/2013	20,4	107	1,74	0	0,24	0	1,32	0																					5768
5769	06/11/1977	29/05/2013	35	3	M	Lapacho 1	Piped household water	1	Pit latrine without slab or platform	0	5769																														5769
5770	06/08/1979	29/05/2013	34	3	F	Lapacho 1	Piped household water	1	Pit latrine without slab or platform	0	5770																														5770
5771	19/05/2006	29/05/2013	7	2	M	Lapacho 1	Piped household water	1	Pit latrine without slab or platform	0	5771																														5771
5772	29/10/1984	29/05/2013	38	3	M	Lapacho 1	Piped household water	1	Pit latrine without slab or platform	0	5772																														5772
5773	09/11/1977	29/05/2013	35	3	F	Lapacho 1	Piped household water	1	Pit latrine without slab or platform	0	5773																														5773
5774	05/04/2001	29/05/2013	12	2	M	Lapacho 1	Piped household water	1	Pit latrine without slab or platform	0	5774	29/05/2013	34																												5774
5775	28/07/2004	29/05/2013	9	2	F	Lapacho 1	Piped household water	1	Pit latrine without slab or platform	0	5775	29/05/2013	32						0,84	0																					5775
5776	28/01/1967	29/05/2013	46	3	F	Lapacho 1	Piped household water	1	Pit latrine without slab or platform	0	5776																														5776
5777	28/05/1970	29/05/2013	43	3	F	Lapacho 1	Piped household water	1	Pit latrine without slab or platform	0	5777																														5777
5778	04/02/1994	29/05/2013	19	3	F	Lapacho 1	Piped household water	1	Pit latrine without slab or platform	0	5778																														5778
5779	18/03/2004	29/05/2013	9	2	F	Lapacho 1	Piped household water	1	Pit latrine without slab or platform	0	5779	29/05/2013	15						-4,32	1																					5779
5780	04/12/1964	29/05/2013	48	3	F	Lapacho 1	Piped household water	1	Pit latrine without slab or platform	0	5780																														5780
5781	30/07/1968	29/05/2013	45	3	M	Lapacho 1	Piped household water	1	Pit latrine without slab or platform	0	5781																														5781
5782	08/07/2007	29/05/2013	6	2	F	Lapacho 1	Piped household water	1	Pit latrine without slab or platform	0	5782	29/05/2013	28	121			1,28	0	2,11	0																					5782
5783	13/12/2009	29/05/2013	3	1	F	Lapacho 1	Piped household water	1	Pit latrine without slab or platform	0	5783	29/05/2013	15,6	97	0,87	0	-0,43	0	0,35	0																					5783
5784	17/08/1969	29/05/2013	44	3	M	Lapacho 1	Piped household water	1	Flush/pour to pit latrine	1	5784																														5784
5785	17/08/1974	29/05/2013	39	3	F	Lapacho 1	Piped household water	1	Flush/pour to pit latrine	1	5785																														5785
5786	07/06/1993	29/05/2013	20	3	F	Lapacho 1	Piped household water	1	Flush/pour to pit latrine	1	5786																														5786
5787	09/01/1998	29/05/2013	15	3	M	Lapacho 1	Piped household water	1	Flush/pour to pit latrine	1	5787																														5787
5788	11/04/2000	29/05/2013	13	2	F	Lapacho 1	Piped household water	1	Flush/pour to pit latrine	1	5788	29/05/2013	43																												5788
5789	05/10/2003	29/05/2013	9	2	F	Lapacho 1	Piped household water	1	Flush/pour to pit latrine	1	5789	29/05/2013	21						-2,45	1																					5789
5790	02/12/2008	29/05/2013	4	1	M	Lapacho 1	Piped household water	1	Flush/pour to pit latrine	1	5790	29/05/2013	15,5	100	0,11	0	-1,49	0	-0,85	0																					5790
5791	07/04/1979	29/05/2013	34	3	M	Lapacho 1	Piped household water	1	Flush/pour to pit latrine	1	5791																														5791
5792	07/02/1986	29/05/2013	27	3	F	Lapacho 1	Piped household water	1	Flush/pour to pit latrine	1	5792																														5792
5793	14/06/2011	29/05/2013	2	1	M	Lapacho 1	Piped household water	1	Flush/pour to pit latrine	1	5793																														5793
5794	28/10/1985	29/05/2013	27	3	M	Lapacho 1	Piped household water	1	Pit latrine without slab or platform	0	5794																														5794
5795	30/06/1981	29/05/2013	32	3	F	Lapacho 1	Piped household water	1	Pit latrine without slab or platform	0	5795																														5795
5796	08/05/2005	29/05/2013	8	2	F	Lapacho 1	Piped household water	1	Pit latrine without slab or platform	0	5796																														5796
5797	12/04/2007	29/05/2013	6	2	F	Lapacho 1	Piped household water	1	Pit latrine without slab or platform	0	5797																														5797
5798	27/02/2011	29/05/2013	2	1	M	Lapacho 1	Piped household water	1	Pit latrine without slab or platform	0	5798																														5798
5799	09/03/1980	29/05/2013	33	3	M	Lapacho 1	Piped household water	1	Pit latrine without slab or platform	0	5799																														5799
5800	15/07/1983	29/05/2013	30	3	F	Lapacho 1	Piped household water	1	Pit latrine without slab or platform	0	5800																														5800
5801	23/02/2005	29/05/2013	8	2	F	Lapacho 1	Piped household water	1	Pit latrine without slab or platform	0	5801																														5801
5802	02/06/2006	29/05/2013	7	2	F	Lapacho 1	Piped household water	1	Pit latrine without slab or platform	0	5802																														5802
5803		22/08/2012	7	2	F	Lapacho alto	Piped household water	1	Pit latrine without slab or platform	0	5803																														5803
5804	16/06/2011	29/05/2013	2	1	M	Lapacho 1	Piped household water	1	Pit latrine without slab or platform	0	5804	29/05/2013	11,4	81	0,83	0	-2,09	1	-0,48	0																					5804
5805	21/05/1966	29/05/2013	51	3	M	Lapacho 1	Piped household water	1	Pit latrine without slab or platform	0	5805																														5805
5806	25/11/1974	29/05/2013	38	3	F	Lapacho 1	Piped household water	1	Pit latrine without slab or platform	0	5806																														5806
5807	16/01/2002	29/05/2013	12	2	M	Lapacho 1	Piped household water	1	Pit latrine without slab or platform	0	5807	30/05/2013	37,6																												5807
5808	28/04/2004	29/05/2013	9	2	F	Lapacho 1	Piped household water	1	Pit latrine without slab or platform	0	5808	30/05/2013	21						-1,99	0																					5808
5809	30/04/2008	29/05/2013	5	2	M	Lapacho 1	Piped household water	1	Pit latrine without slab or platform	0	5809	30/05/2013	18,2	106			-0,96	0	-0,12	0																					5809
5810	07/07/2010	29/05/2013	3	1	F	Lapacho 1	Piped household water	1	Pit latrine without slab or platform	0	5810	30/05/2013	12,4	90	-0,22	0	-1,12	0	-0,74	0																					5810
5811	31/12/2012	29/05/2013	1	1	F	Lapacho 1	Piped household water	1	Pit latrine without slab or platform	0	5811																														5811
5812	25/08/1968	29/05/2013	44	3	M	Lapacho 1	Piped household water	1	Flush/pour to pit latrine	1	5812																														5812
5813	26/06/1977	29/05/2013	36	3	F	Lapacho 1	Piped household water	1	Flush/pour to pit latrine	1	5813																														5813
5814	14/03/1996	29/05/2013	17	3	F	Lapacho 1	Piped household water	1	Flush/pour to pit latrine	1	5814																														5814
5815	07/12/2000	29/05/2013	13	2	M	Lapacho 1	Piped household water	1	Flush/pour to pit latrine	1	5815	30/05/2013	41,5																												5815
5816	26/12/2005	29/05/2013	2	1	F	Lapacho 1	Piped household water	1	Flush/pour to pit latrine	1	5816																														5816
5817	27/12/2007	29/05/2013	5	2	F	Lapacho 1	Piped household water	1	Flush/pour to pit latrine	1	5817	29/05/2013	19,6	108			-0,75	0	0,23	0																					5817
5818	24/09/1969	29/05/2013	43	3	M	Lapacho 1	Piped household water	1	Pit latrine without slab or platform	0	5818																														5818
5819	19/11/1970	29/05/2013	42	3	F	Lapacho 1	Piped household water	1	Pit latrine without slab or platform	0	5819																														5819
5820	04/04/1991	29/05/2013	22	3	M	Lapacho 1	Piped household water	1	Pit latrine without slab or platform	0	5820																														5820
5821	19/12/1994	29/05/2013	18	3	F	Lapacho 1	Piped household water	1	Pit latrine without slab or platform	0	5821																														5821
5822	11/01/1988	29/05/2013	25	3	F	Lapacho 1	Piped household water	1	Pit latrine without slab or platform	0	5822																														5822
5823	12/08/2000	29/05/2013	12	2	M	Lapacho 1	Piped household water	1	Pit latrine without slab or platform	0	5823	30/05/2013																													5823
5824	10/03/2004	29/05/2013	9	2	M	Lapacho 1	Piped household water	1	Pit latrine without slab or platform	0	5824	30/05/2013	30						0,27	0																					5824
5825	23/05/2011	29/05/2013	8	2	M	Lapacho 1	Piped household water	1	Pit latrine without slab or platform	0	5825	30/05/2013	11,1	82	0,13	0	-1,74	0	-0,83	0																					5825
5826	01/06/1926	29/05/2013	87	3	F	Lapacho 1	Piped household water	1	Flush/pour to pit latrine	1	5826																														5826
5827	06/11/1980	29/05/2013	32	3	F	Lapacho 1	Piped household water	1	Flush/pour to pit latrine	1	5827																														5827
5828	31/12/2000	29/05/2013	13	2	M	Lapacho 1	Piped household water	1	Flush/pour to pit latrine	1	5828																														5828
5829	05/08/2002	29/05/2013	11	2	F	Lapacho 1	Piped household water	1	Flush/pour to pit latrine	1	5829																														5829
5830	01/10/2005	29/05/2013	7	2	F	Lapacho 1	Piped household water	1	Flush/pour to pit latrine	1	5830																														5830
5831	30/05/2008	29/05/2013	5	2	F	Lapacho 1	Piped household water	1	Flush/pour to pit latrine	1	5831																														5831
5832	24/07/2010	29/05/2013	3	1	M	Lapacho 1	Piped household water	1	Flush/pour to pit latrine	1	5832																														5832
5833	27/01/2013	29/05/2013	7	2	M	Lapacho 1	Piped household water	1	Flush/pour to pit latrine	1	5833																														5833
5834	31/08/1958	29/05/2013	55	3	F	Lapacho 1	Piped household water	1	Pit latrine without slab or platform	0	5834																														5834
5835	27/04/1996	29/05/2013	17	3	M	Lapacho 1	Piped household water	1	Pit latrine without slab or platform	0	5835																														5835
5836	16/12/1993	29/05/2013	19	3	F	Lapacho 1	Piped household water	1	Pit latrine without slab or platform	0	5836																														5836
5837	05/10/1974	29/05/2013	38	3	M	Lapacho 1	Piped household water	1	Flush/pour to pit latrine	1	5837																														5837
5838	06/03/1982	29/05/2013	31	3	F	Lapacho 1	Piped household water	1	Flush/pour to pit latrine	1	5838																														5838
5839	22/09/2005	29/05/2013	7	2	M	Lapacho 1	Piped household water	1	Flush/pour to pit latrine	1	5839																														5839
5840	09/04/2009	29/05/2013	4	1	M	Lapacho 1	Piped household water	1	Flush/pour to pit latrine	1	5840																														5840
5841	04/06/1968	29/05/2013	45	3	F	Lapacho 1	Piped household water	1	Pit latrine without slab or platform	0	5841																														5841
5842	10/05/1989	29/05/2013	32	3	M	Lapacho 1	Piped household water	1	Pit latrine without slab or platform	0	5842																														5842
5843	03/01/2004	29/05/2013	9	2	F	Lapacho 1	Piped household water	1	Pit latrine without slab or platform	0	5843	30/05/2013	25						-1,05	0																					5843
5844	26/02/2006	29/05/2013	8	2	M	Lapacho 1	Piped household water	1	Pit latrine without slab or platform	0	5844	30/05/2013	21						-0,84	0																					5844
5845	03/06/2008	29/05/2013	5	2	M	Lapacho 1	Piped household water	1	Pit latrine without slab or platform	0	5845	30/05/2013	17,7	100	1,68	0	-2,14	1	-0,25	0																					5845
5846	18/08/2010	29/05/2013	2	1	F	Lapacho 1	Piped household water	1	Pit latrine without slab or platform	0	5846	30/05/2013	15,6	90	2,26	0	-0,87	0	1,19	0																					5846
5847	14/09/1976	29/05/2013	37	3	M	Lapacho 1	Piped household water	1	Pit latrine without slab or platform	0	5847																														5847
5848	08/08/1978	29/05/2013	35	3	F	Lapacho 1	Piped household water	1	Pit latrine without slab or platform	0	5848																														5848
5849	18/11/1998	29/05/2013	15	3	F	Lapacho 1	Piped household water	1	Pit latrine without slab or platform	0	5849	30/05/2013	41,4																												5849
5850	14/03/2000	29/05/2013	13	2	F	Lapacho 1	Piped household water	1	Open defecation	0	5850	30/05/2013	61,1																												5850
5851	25/09/2009	29/05/2013	3	1	F	Lapacho 1	Piped household water	1	Pit latrine without slab or platform	0	5851	30/05/2013	18,5						1,33	0																					5851
5852	24/06/1971	29/05/2013	42	3	M	Lapacho 1	Piped household water	1	Flush/pour to pit latrine	1	5852																														5852
5853	21/01/1978	29/05/2013	35	3	F	Lapacho 1	Piped household water	1	Flush/pour to pit latrine	1	5853																														5853
5854	04/02/2004	29/05/2013	9	2	M	Lapacho 1	Piped household water	1	Flush/pour to pit latrine	1	5854																														5854
5855	24/05/2007	29/05/2013	6	2	F	Lapacho 1	Piped household water	1	Flush/pour to pit latrine	1	5855																														5855
5856	20/12/1972	29/05/2013	40	3	M	Lapacho 1	Piped household water	1	Pit latrine without slab or platform	0	5856																														5856
5857	16/12/1972	29/05/2013	39	3	F	Lapacho 1	Piped household water	1	Pit latrine without slab or platform	0	5857																														5857
5858	22/04/2003	29/05/2013	10	2	M	Lapacho 1	Piped household water	1	Pit latrine without slab or platform	0	5858																														5858
5859	22/05/2005	29/05/2013	8	2	M	Lapacho 1	Piped household water	1	Pit latrine without slab or platform	0	5859																														5859
5860	17/02/2008	29/05/2013	5	2	F	Lapacho 1	Piped household water	1	Pit latrine without slab or platform	0	5860	22/05/2013	18,6	106			-0,97	0	-0,01	0																					5860
5861	02/05/2005	29/05/2013	5	2	F	Lapacho 1	Piped household water	1	Pit latrine without slab or platform	0	5861																														5861
5862	06/06/2009	29/05/2013	4	1	F	Lapacho 1	Piped household water	1	Pit latrine without slab or platform	0	5862																														5862
5863	17/12/2010	29/05/2013	2	1	F	Lapacho 1	Piped household water	1	Pit latrine without slab or platform	0	5863																														5863
5864	24/03/1975	29/05/2013	38	3	M	Lapacho 1	Piped household water	1	Pit latrine without slab or platform	0	5864																														5864
5865	27/10/1973	29/05/2013	39	3	F	Lapacho 1	Piped household water	1	Pit latrine without slab or platform	0	5865																														5865
5866	07/09/1993	29/05/2013	19	3	M	Lapacho 1	Piped household water	1	Pit latrine without slab or platform	0	5866																														5866
5867	20/06/1997	29/05/2013	16	3	M	Lapacho 1	Piped household water	1	Pit latrine without slab or platform	0	5867																														5867
5868	29/12/1999	29/05/2013	13	2	M	Lapacho 1	Piped household water	1	Pit latrine without slab or platform	0	5868																														5868
5869	21/12/2007	29/05/2013	5	2	F	Lapacho 1	Piped household water	1	Pit latrine without slab or platform	0	5869																														5869
5870	25/06/1962	29/05/2013	51	3	M	Lapacho 1	Piped household water	1	Pit latrine without slab or platform	0	5870																														5870
5871	09/06/1971	29/05/2013	42	3	F	Lapacho 1	Piped household water	1	Pit latrine without slab or platform	0	5871																														5871
5872	18/08/1981	29/05/2013	32	3	M	Lapacho 1	Piped household water	1	Pit latrine without slab or platform	0	5872																														5872
5873	15/01/1993	29/05/2013	20	3	M	Lapacho 1	Piped household water	1	Pit latrine without slab or platform	0	5873																														5873
5874	22/12/1996	29/05/2013	16	3	F	Lapacho 1	Piped household water	1	Pit latrine without slab or platform	0	5874																														5874
5875	20/08/1998	29/05/2013	15	3	F	Lapacho 1	Piped household water	1	Pit latrine without slab or platform	0	5875																														5875
5876	17/02/2002	29/05/2013	12	2	F	Lapacho 1	Piped household water	1	Pit latrine without slab or platform	0	5876																														5876
5877	06/07/2006	29/05/2013	7	2	F	Lapacho 1	Piped household water	1	Pit latrine without slab or platform	0	5877																														5877
5878	27/10/2008	29/05/2013	4	1	M	Lapacho 1	Piped household water	1	Pit latrine without slab or platform	0	5878																														5878
5879	11/12/1965	29/05/2013	47	3	M	Lapacho 1	Piped household water	1	Pit latrine without slab or platform	0	5879																														5879
5880	29/12/2010	22/08/2012	2	1	F	Lapacho alto	Piped household water	1	Pit latrine without slab or platform	0	5880																														5880
5881	05/10/1983	29/05/2013	29	3	F	Lapacho 1	Piped household water	1	Pit latrine without slab or platform	0	5881																														5881
5882	08/08/1987	29/05/2013	27	3	M	Lapacho 1	Piped household water	1	Pit latrine without slab or platform	0	5882																														5882
5883	20/06/1972	29/05/2013	41	3	M	Lapacho 1	Piped household water	1	Pit latrine without slab or platform	0	5883																														5883
5884	06/01/2006	29/05/2013	7	2	F	Lapacho 1	Piped household water	1	Pit latrine without slab or platform	0																					5884	05/05/2015	29,5	136			0,25	0	0,03	0	5884
5885	01/10/2010	29/05/2013	2	1	F	Lapacho 1	Piped household water	1	Pit latrine without slab or platform	0	5885																														5885
5886	15/09/2008	29/05/2013	4	1	M	Lapacho 1	Piped household water	1	Pit latrine without slab or platform	0	5886																														5886
5887	11/10/2000	29/05/2013	12	2	M	Lapacho 1	Piped household water	1	Pit latrine without slab or platform	0	5887																														5887
5888	24/12/2003	29/05/2013	9	2	M	Lapacho 1	Piped household water	1	Pit latrine without slab or platform	0	5888																														5888
5889	27/10/1952	29/05/2013	52	3	M	Lapacho 1	Piped household water	1	Pit latrine without slab or platform	0	5889																														5889
5890	24/10/1977	29/05/2013	35	3	F	Lapacho 1	Piped household water	1	Pit latrine without slab or platform	0	5890																														5890
5891	15/02/2003	29/05/2013	11	2	M	Lapacho 1	Piped household water	1	Pit latrine without slab or platform	0																					5891	30/07/2014	32,7	130			-2,28	1			5891
5892	15/10/2005	29/05/2013	7	2	M	Lapacho 1	Piped household water	1	Pit latrine without slab or platform	0	5892																														5892
5893	23/03/2007	29/05/2013	6	2	F	Lapacho 1	Piped household water	1	Pit latrine without slab or platform	0	5893																														5893
5894	16/09/2009	29/05/2013	3	1	M	Lapacho 1	Piped household water	1	Pit latrine without slab or platform	0	5894																														5894
5895	27/09/2011	29/05/2013	1	1	M	Lapacho 1	Piped household water	1	Pit latrine without slab or platform	0																					5895	30/07/2014	13,3	86,5	1,21	0	-2,3	1	-0,44	0	5895
5896	10/06/1985	29/05/2013	28	3	M	Lapacho 1	Piped household water	1	Pit latrine without slab or platform	0	5896																														5896
5897	11/05/1987	29/05/2013	26	3	F	Lapacho 1	Piped household water	1	Pit latrine without slab or platform	0	5897																														5897
5898	03/09/2006	28/11/2012	7	2	M	Km 6	Piped household water	1	Pit latrine without slab or platform	0	5898																														5898
5899	11/06/2010	29/05/2013	3	1	F	Lapacho 1	Piped household water	1	Pit latrine without slab or platform	0	5899																														5899
5900	29/11/2008	29/05/2013	4	1	M	Lapacho 1	Piped household water	1	Pit latrine without slab or platform	0	5900																														5900
5901	22/07/1975	29/05/2013	38	3	M	Lapacho 1	Piped household water	1	Pit latrine without slab or platform	0	5901																														5901	30/05/2013	8800	13,2	0	14	1232	1	1
5902	20/01/1980	29/05/2013	33	3	F	Lapacho 1	Piped household water	1	Pit latrine without slab or platform	0	5902																														5902	30/05/2013	8300	11,5	1	35	2905	1	1
5903	06/05/2004	29/05/2013	9	2	M	Lapacho 1	Piped household water	1	Pit latrine without slab or platform	0	5903	30/05/2013	41	137			0,68	0	2,16	0																					5903	30/05/2013	8800	11,9	0	34	2992	1	0
5904	30/09/2007	29/05/2013	5	2	M	Lapacho 1	Piped household water	1	Pit latrine without slab or platform	0	5904	30/05/2013	19	104			-2,07	1	-0,3	0																					5904	30/05/2013	7800	10,4	1	14	1092	1	1
5905	05/02/1933	29/05/2013	80	3	F	Lapacho 1	Piped household water	1	Pit latrine without slab or platform	0	5905																														5905
5906	29/04/1988	29/05/2013	25	3	M	Lapacho 1	Piped household water	1	Pit latrine without slab or platform	0	5906																														5906
5907	20/04/1994	29/05/2013	19	3	F	Lapacho 1	Piped household water	1	Pit latrine without slab or platform	0	5907																														5907
5908	20/04/1996	29/05/2013	17	3	F	Lapacho 1	Piped household water	1	Pit latrine without slab or platform	0	5908																														5908
5909	28/01/2000	29/05/2013	13	2	F	Lapacho 1	Piped household water	1	Pit latrine without slab or platform	0	5909	30/05/2013	51	153			-0,68	0																							5909
5910	09/09/2011	29/05/2013	2	1	M	Lapacho 1	Piped household water	1	Pit latrine without slab or platform	0	5910																														5910
5911	24/01/1957	29/05/2013	56	3	F	Lapacho 1	Piped household water	1	Flush/pour to pit latrine	1	5911																														5911
5912	11/06/1960	29/05/2013	53	3	M	Lapacho 1	Piped household water	1	Flush/pour to pit latrine	1	5912																														5912
5913	23/09/1982	29/05/2013	30	3	F	Lapacho 1	Piped household water	1	Flush/pour to pit latrine	1	5913																														5913	30/05/2013	7700	12,5	0	15	1155	1	1
5914	08/04/2002	29/05/2013	11	2	M	Lapacho 1	Piped household water	1	Flush/pour to pit latrine	1	5914	30/05/2013	38	137			-1,02	0																							5914	30/05/2013	12200	11,1	1	25	3050	1	1
5915	20/04/2004	29/05/2013	9	2	F	Lapacho 1	Piped household water	1	Flush/pour to pit latrine	1	5915	30/05/2013	29	132			-0,19	0	0,09	0																					5915	30/05/2013	12500	11,2	1	10	1250	1	1
5916	02/07/1963	29/05/2013	50	3	M	Lapacho 1	Piped household water	1	Pit latrine without slab or platform	0	5916																														5916
5917	02/07/1963	29/05/2013	50	3	F	Lapacho 1	Piped household water	1	Pit latrine without slab or platform	0	5917																														5917
5918	13/10/1990	29/05/2013	22	3	M	Lapacho 1	Piped household water	1	Pit latrine without slab or platform	0	5918																														5918
5919	15/09/1993	29/05/2013	2	1	F	Lapacho 1	Piped household water	1	Pit latrine without slab or platform	0	5919	31/05/2013	64																												5919
5920	13/10/1995	29/05/2013	18	3	F	Lapacho 1	Piped household water	1	Pit latrine without slab or platform	0	5920																														5920
5921	19/01/2000	29/05/2013	13	2	F	Lapacho 1	Piped household water	1	Pit latrine without slab or platform	0	5921	31/05/2013	50	153			-0,69	0																							5921
5922	01/01/1988	29/05/2013	25	3	F	Lapacho 1	Piped household water	1	Pit latrine without slab or platform	0	5922																														5922
5923	14/12/2006	29/05/2013	6	2	M	Lapacho 1	Piped household water	1	Pit latrine without slab or platform	0	5923	30/05/2013	22	113			-1,11	0	0,14	0																					5923
5924	04/09/2010	29/05/2013	2	1	F	Lapacho 1	Piped household water	1	Pit latrine without slab or platform	0	5924	30/05/2013	12	83	1,05	0	-2,67	1	-0,79	0																					5924
5925	18/12/1982	29/05/2013	34	3	F	Lapacho 1	Piped household water	1	Pit latrine without slab or platform	0	5925																														5925
5926	07/04/1962	29/05/2013	51	3	M	Lapacho 1	Piped household water	1	Pit latrine without slab or platform	0	5926																														5926
5927	02/10/1970	29/05/2013	42	3	F	Lapacho 1	Piped household water	1	Pit latrine without slab or platform	0	5927																														5927
5928	02/07/1996	29/05/2013	17	3	M	Lapacho 1	Piped household water	1	Pit latrine without slab or platform	0	5928																														5928	30/05/2013	10300	13,4	0	26	2678	1	1
5929	16/04/2000	29/05/2013	13	2	F	Lapacho 1	Piped household water	1	Pit latrine without slab or platform	0	5929	30/05/2013	46	149			-1,13	0																							5929	30/05/2013	6100	11,7	1	29	1769	1	1
5930	13/12/2005	29/05/2013	7	2	F	Lapacho 1	Piped household water	1	Pit latrine without slab or platform	0	5930	30/05/2013	23	117			-1,15	0	-0,15	0																					5930	30/05/2013	10300	11,6	0	45	4635	1	1
5931	10/03/2012	29/05/2013	1	1	F	Lapacho 1	Piped household water	1	Pit latrine without slab or platform	0	5931	30/05/2013	9	72	0,54	0	-1,88	0	-0,47	0																					5931
5932	17/10/1985	29/05/2013	27	3	M	Lapacho 1	Piped household water	1	Pit latrine without slab or platform	0	5932																														5932
5933	30/04/1985	29/05/2013	28	3	F	Lapacho 1	Piped household water	1	Pit latrine without slab or platform	0	5933																														5933
5934	22/01/2005	29/05/2013	8	2	M	Lapacho 1	Piped household water	1	Pit latrine without slab or platform	0	5934	30/05/2013	43	148			3,27	0	2,92	0																					5934
5936	22/01/2005	29/05/2013	8	2	F	Lapacho 1	Piped household water	1	Pit latrine without slab or platform	0	5936																														5936
5937	16/09/2011	29/05/2013	1	1	F	Lapacho 1	Piped household water	1	Pit latrine without slab or platform	0	5937	30/05/2013	11	83	0,27	0	-0,04	0	0,2	0																					5937
5938	06/03/1980	29/05/2013	33	3	M	Lapacho 1	Piped household water	1	Pit latrine without slab or platform	0	5938																														5938
5939	08/02/1982	29/05/2013	31	3	M	Lapacho 1	Piped household water	1	Pit latrine without slab or platform	0	5939																														5939
5940	13/04/1991	29/05/2013	22	3	F	Lapacho 1	Piped household water	1	Pit latrine without slab or platform	0	5940																														5940
5941	27/01/1993	29/05/2013	20	3	M	Lapacho 1	Piped household water	1	Pit latrine without slab or platform	0	5941																														5941
5942	25/02/2007	29/05/2013	7	2	M	Lapacho 1	Piped household water	1	Pit latrine without slab or platform	0	5942																														5942
5943	12/01/2007	29/05/2013	7	2	M	Lapacho 1	Piped household water	1	Pit latrine without slab or platform	0	5943																														5943
5944	17/03/1985	29/05/2013	28	3	F	Lapacho 1	Piped household water	1	Pit latrine without slab or platform	0	5944																														5944
5945	26/03/1953	29/05/2013	60	3	F	Lapacho 1	Piped household water	1	Pit latrine without slab or platform	0	5945																														5945
5946	17/06/1987	29/05/2013	26	3	F	Lapacho 1	Piped household water	1	Pit latrine without slab or platform	0	5946																														5946
5947	31/12/2003	29/05/2013	9	2	M	Lapacho 1	Piped household water	1	Pit latrine without slab or platform	0	5947																														5947
5948	02/04/2010	29/05/2013	3	1	M	Lapacho 1	Piped household water	1	Pit latrine without slab or platform	0	5948																														5948
5949	15/05/1951	29/05/2013	62	3	M	Lapacho 1	Piped household water	1	Pit latrine without slab or platform	0	5949																														5949
5950	17/02/1953	29/05/2013	60	3	F	Lapacho 1	Piped household water	1	Pit latrine without slab or platform	0	5950																														5950
5951	21/11/1984	29/05/2013	28	3	F	Lapacho 1	Piped household water	1	Pit latrine without slab or platform	0	5951																														5951
5952	13/05/2008	29/05/2013	5	2	M	Lapacho 1	Piped household water	1	Pit latrine without slab or platform	0	5952																														5952
5953	11/01/1943	29/05/2013	70	3	M	Lapacho 1	Piped household water	1	Pit latrine without slab or platform	0	5953																														5953
5954	27/04/1973	29/05/2013	40	3	M	Lapacho 1	Piped household water	1	Pit latrine without slab or platform	0	5954																														5954
5955	12/04/1970	29/05/2013	42	3	F	Lapacho 1	Piped household water	1	Pit latrine without slab or platform	0	5955																														5955
5956	25/04/2002	29/05/2013	11	2	F	Lapacho 1	Piped household water	1	Pit latrine without slab or platform	0	5956																														5956
5957	02/03/2004	29/05/2013	9	2	F	Lapacho 1	Piped household water	1	Pit latrine without slab or platform	0	5957																														5957
5958	08/09/1977	29/05/2013	35	3	F	Lapacho 1	Piped household water	1	Pit latrine without slab or platform	0	5958																														5958
5959	10/08/1993	29/05/2013	20	3	M	Lapacho 1	Piped household water	1	Pit latrine without slab or platform	0	5959																														5959
5960	31/12/1996	29/05/2013	16	3	M	Lapacho 1	Piped household water	1	Pit latrine without slab or platform	0	5960																														5960
5961	11/10/1999	29/05/2013	13	2	M	Lapacho 1	Piped household water	1	Pit latrine without slab or platform	0	5961																														5961
5962	13/11/2005	12/11/2014	8	2	M	Tapiete	Piped household water	1	Pit latrine without slab or platform	0	5962																														5962	12/11/2014	5100	13,4	0	12	612	1	0
5963	10/12/2008	29/05/2013	5	2	F	Lapacho 1	Piped household water	1	Pit latrine without slab or platform	0	5963																														5963
5965	26/03/1956	29/05/2013	57	3	M	Lapacho 1	Piped household water	1	Flush/pour to pit latrine	1	5965																														5965
5966	03/07/1973	29/05/2013	40	3	F	Lapacho 1	Piped household water	1	Flush/pour to pit latrine	1	5966																														5966
5967	19/12/1999	29/05/2013	13	2	F	Lapacho 1	Piped household water	1	Flush/pour to pit latrine	1	5967																														5967
5968	31/03/2010	29/05/2013	3	1	M	Lapacho 1	Bottled water	0	Pit latrine without slab or platform	0	5968																														5968
5969	13/10/1981	29/05/2013	32	3	M	Lapacho 1	Piped household water	1	Pit latrine without slab or platform	0	5969																														5969
5970	05/05/1994	29/05/2013	19	3	F	Lapacho 1	Piped household water	1	Flush/pour to pit latrine	1	5970																														5970
5971	14/04/2010	22/08/2012	3	1	F	Lapacho alto	Piped household water	1	Flush/pour to pit latrine	1	5971																														5971
5972	13/12/2011	29/05/2013	1	1	F	Lapacho 1	Piped household water	1	Flush/pour to pit latrine	1	5972																														5972
5973	18/07/1975	29/05/2013	38	3	M	Lapacho 1	Piped household water	1	Pit latrine without slab or platform	0	5973																														5973
5974	26/04/1986	28/11/2012	27	3	F	Km 6	Piped household water	1	Pit latrine without slab or platform	0	5974																														5974
5975	20/04/1999	28/11/2012	14	2	F	Km 6	Piped household water	1	Pit latrine without slab or platform	0	5975																														5975
5976	26/01/2006	29/05/2013	7	2	M	Lapacho 1	Piped household water	1	Pit latrine without slab or platform	0	5976																														5976
5977	27/11/2008	29/05/2013	4	1	F	Lapacho 1	Piped household water	1	Pit latrine without slab or platform	0	5977																														5977
5978	15/07/2010	28/11/2012	3	1	F	Km 6	Piped household water	1	Pit latrine without slab or platform	0	5978																														5978
5979	25/12/1954	29/05/2013	58	3	M	Lapacho 1	Piped household water	1	Flush/pour to pit latrine	1	5979																														5979
5980	22/06/1985	29/05/2013	28	3	F	Lapacho 1	Piped household water	1	Pit latrine without slab or platform	0	5980																														5980
5981	21/06/1988	29/05/2013	25	3	F	Lapacho 1	Piped household water	1	Pit latrine without slab or platform	0	5981																														5981
5982	08/04/2005	29/05/2013	8	2	F	Lapacho 1	Piped household water	1	Flush/pour to pit latrine	1	5982																														5982
5983	05/08/2007	29/05/2013	5	2	M	Lapacho 1	Piped household water	1	Flush/pour to pit latrine	1	5983																														5983
5984	01/05/1977	28/11/2012	36	3	M	Km 6	Piped household water	1	Pit latrine without slab or platform	0	5984																														5984
5985	09/11/1977	29/05/2013	35	3	F	Lapacho 1	Piped household water	1	Pit latrine without slab or platform	0	5985																														5985
5986	13/10/1996	28/11/2012	16	3	M	Km 6	Piped household water	1	Pit latrine without slab or platform	0	5986																														5986
5987	31/05/1999	29/05/2013	14	2	M	Lapacho 1	Piped household water	1	Pit latrine without slab or platform	0	5987	31/05/2013	44	154			-1,19	0																							5987
5988	01/05/2002	29/05/2013	11	2	F	Lapacho 1	Piped household water	1	Pit latrine without slab or platform	0	5988	30/05/2013	37	138			-1,13	0																							5988
5989	05/09/2004	29/05/2013	8	2	F	Lapacho 1	Piped household water	1	Pit latrine without slab or platform	0	5989	31/05/2013	27	131			0,02	0	-0,07	0																					5989
5990	27/08/2009	28/11/2012	4	1	F	Km 6	Piped household water	1	Pit latrine without slab or platform	0	5990										5990	31/05/2013	15	92	1,44	0	-2,14	1	-0,26	0											5990
5991	15/05/1961	29/05/2013	52	3	M	Lapacho 1	Piped household water	1	Pit latrine without slab or platform	0	5991																														5991
5992	12/08/1961	29/05/2013	52	3	F	Lapacho 1	Piped household water	1	Pit latrine without slab or platform	0	5992																														5992
5993	04/01/1978	29/05/2013	36	3	M	Lapacho 1	Piped household water	1	Pit latrine without slab or platform	0	5993																														5993
5994	11/09/1980	29/05/2013	32	3	F	Lapacho 1	Piped household water	1	Open defecation	0	5994																														5994
5995	01/05/1996	29/05/2013	17	3	F	Lapacho 1	Piped household water	1	Pit latrine without slab or platform	0	5995																														5995
5996	23/10/1999	29/05/2013	13	2	M	Lapacho 1	Piped household water	1	Pit latrine without slab or platform	0	5996	31/05/2013	50	160			-0,06	0																							5996
5997	08/07/2004	29/05/2013	9	2	M	Lapacho 1	Piped household water	1	Pit latrine without slab or platform	0	5997	31/05/2013	27	130			-0,34	0	-0,2	0																					5997
5998	05/04/1970	29/05/2013	43	3	F	Lapacho 1	Piped household water	1	Flush/pour to pit latrine	1	5998																														5998
5999	21/05/1985	29/05/2013	28	3	F	Lapacho 1	Piped household water	1	Flush/pour to pit latrine	1	5999																														5999
6000	22/10/1987	29/05/2013	26	3	M	Lapacho 1	Piped household water	1	Pit latrine without slab or platform	0	6000																														6000
6001	22/10/1987	29/05/2013	26	3	M	Lapacho 1	Piped household water	1	Open defecation	0	6001																														6001
6002	23/11/1986	29/05/2013	26	3	F	Lapacho 1	Piped household water	1	Flush/pour to pit latrine	1	6002																														6002
6003	10/01/1991	29/05/2013	22	3	F	Lapacho 1	Piped household water	1	Flush/pour to pit latrine	1	6003																														6003
6004	08/11/1991	29/05/2013	22	3	F	Lapacho 1	Piped household water	1	Flush/pour to pit latrine	1	6004																														6004
6005			22	3	M		Piped household water	1	Pit latrine without slab or platform	0	6005																														6005
6006	16/04/1999	29/05/2013	14	2	M	Lapacho 1	Piped household water	1	Flush/pour to pit latrine	1	6006																														6006
6007	12/12/2005	29/05/2013	7	2	M	Lapacho 1	Piped household water	1	Flush/pour to pit latrine	1	6007	31/05/2013	21	114			-1,9	0	-1	0																					6007
6009	03/07/2009	29/05/2013	4	1	F	Lapacho 1	Piped household water	1	Flush/pour to pit latrine	1	6009	31/05/2013	18	103	1,17	0	0,21	0	0,89	0																					6009
6010	17/08/2012	29/05/2013	1	1	F	Lapacho 1	Piped household water	1	Flush/pour to pit latrine	1	6010																														6010
6011	13/05/1952	22/08/2012	61	3	M	Lapacho alto	Piped household water	1	Pit latrine without slab or platform	0	6011																														6011
6012	10/10/1981	29/05/2013	31	3	F	Lapacho 1	Piped household water	1	Pit latrine without slab or platform	0	6012																														6012
6013	16/06/1999	29/05/2013	14	2	M	Lapacho 1	Piped household water	1	Pit latrine without slab or platform	0	6013	31/05/2013	56	171			1,05	0																							6013
6014	21/05/2004	29/05/2013	9	2	F	Lapacho 1	Piped household water	1	Pit latrine without slab or platform	0	6014	31/05/2013	27	127			-0,92	0	-0,28	0																					6014
6015	25/10/1978	29/05/2013	35	3	M	Lapacho 1	Piped household water	1	Pit latrine without slab or platform	0	6015																														6015
6016	10/01/1986	29/05/2013	28	3	F	Lapacho 1	Piped household water	1	Pit latrine without slab or platform	0	6016																														6016
6017	14/08/2000	29/05/2013	12	2	M	Lapacho 1	Piped household water	1	Pit latrine without slab or platform	0	6017	21/11/2012	67,2	158			0,99	0			6017	31/05/2013	29	128			-3,61	1													6017
6018	11/08/1980	29/05/2013	33	3	M	Lapacho 1	Piped household water	1	Pit latrine without slab or platform	0	6018																														6018
6019	16/02/1987	29/05/2013	26	3	F	Lapacho 1	Piped household water	1	Pit latrine without slab or platform	0	6019																														6019
6020	21/01/2004	29/05/2013	9	2	F	Lapacho 1	Piped household water	1	Pit latrine without slab or platform	0	6020	31/05/2013	27	130			-0,75	0	-0,53	0																					6020
6021	19/10/2005	29/05/2013	8	2	F	Lapacho 1	Piped household water	1	Pit latrine without slab or platform	0	6021	31/05/2013	22	120			-0,76	0	-0,54	0																					6021
6022	17/02/2008	29/05/2013	5	2	F	Lapacho 1	Piped household water	1	Pit latrine without slab or platform	0	6022	31/05/2013	15	103			-1,62	0	-1,6	0																					6022
6023	24/08/2010	29/05/2013	3	1	F	Lapacho 1	Piped household water	1	Pit latrine without slab or platform	0	6023										6023	31/05/2013	11	82	0,34	0	-3,01	1	-1,55	0											6023
6024	25/06/1949	29/05/2013	64	3	M	Lapacho 1	Piped household water	1	Pit latrine without slab or platform	0	6024																														6024
6025	23/03/1957	29/05/2013	56	3	F	Lapacho 1	Piped household water	1	Pit latrine without slab or platform	0	6025																														6025
6026	10/11/1976	29/05/2013	36	3	F	Lapacho 1	Piped household water	1	Pit latrine without slab or platform	0	6026																														6026
6027	29/09/1986	29/05/2013	27	3	M	Lapacho 1	Piped household water	1	Pit latrine without slab or platform	0	6027																														6027
6028	22/04/1990	29/05/2013	23	3	F	Lapacho 1	Piped household water	1	Pit latrine without slab or platform	0	6028																														6028
6029	20/08/1997	29/05/2013	16	3	F	Lapacho 1	Piped household water	1	Pit latrine without slab or platform	0	6029																														6029
6030	20/01/1984	29/05/2013	29	3	F	Lapacho 1	Piped household water	1	Pit latrine without slab or platform	0	6030																														6030
6031	09/08/1970	29/05/2013	43	3	F	Lapacho 1	Piped household water	1	Pit latrine without slab or platform	0	6031																														6031
6032	04/07/2004	29/05/2013	9	2	F	Lapacho 1	Piped household water	1	Pit latrine without slab or platform	0	6032	31/05/2013	25	128			-0,65	0	-0,67	0																					6032
6033	21/02/2010	29/05/2013	3	1	M	Lapacho 1	Piped household water	1	Pit latrine without slab or platform	0	6033																														6033
6034	26/12/1978	29/05/2013	34	3	M	Lapacho 1	Piped household water	1	Pit latrine without slab or platform	0	6034																														6034
6035	13/01/2008	29/05/2013	15	3	M	Lapacho 1	Piped household water	1	Pit latrine without slab or platform	0	6035																														6035
6036	26/06/2001	29/05/2013	12	2	F	Lapacho 1	Piped household water	1	Pit latrine without slab or platform	0	6036																														6036
6037	13/02/2005	29/05/2013	8	2	M	Lapacho 1	Piped household water	1	Pit latrine without slab or platform	0	6037																														6037
6039	04/01/2007	29/05/2013	6	2	M	Lapacho 1	Piped household water	1	Pit latrine without slab or platform	0	6039																														6039
6040	25/11/1956	29/05/2013	52	3	M	Lapacho 1	Piped household water	1	Pit latrine without slab or platform	0	6040																														6040	30/05/2013	6200	11,3	1	0	0	0	1
6041	12/07/1945	29/05/2013	68	3	F	Lapacho 1	Piped household water	1	Pit latrine without slab or platform	0	6041																														6041	30/05/2013	7500	12,9	0	7	525	1	1
6042	08/02/1988	29/05/2013	25	3	M	Lapacho 1	Piped household water	1	Pit latrine without slab or platform	0	6042																														6042
6043	05/10/1978	29/05/2013	34	3	M	Lapacho 1	Piped household water	1	Pit latrine without slab or platform	0	6043																														6043
6044	25/10/1982	29/05/2013	30	3	M	Lapacho 1	Piped household water	1	Pit latrine without slab or platform	0	6044																														6044
[truncated: 3,071 more rows]
[truncated: 140 more columns]
